# Supplementary material for: Metabolite Profiling in a Diet-Induced Obesity Mouse Model and Individuals with Diabetes: A Combined Mass Spectrometry and Proton Nuclear Magnetic Resonance Spectroscopy Study
Source: Metabolites. 2023 Jul 23;13(7):874. doi: 10.3390/metabo13070874 (PMC10385288; doi:10.3390/metabo13070874)
Supplement: Supplementary file 1 [file metabolites-13-00874-s001.zip]

Archive with 9 entries (9 files):
- DocS1.xlsx
- DocS2.xlsx
- Figure S1.tif
- Figure S2.tif
- Figure S3.tif
- Figure S4.tif
- Figure S5.tif
- Figure S6.tif
- Supplementary Table S1.pdf
