# Supplementary material for: Metabolite Profiling in a Diet-Induced Obesity Mouse Model and Individuals with Diabetes: A Combined Mass Spectrometry and Proton Nuclear Magnetic Resonance Spectroscopy Study
Source: Metabolites. 2023 Jul 23;13(7):874. doi: 10.3390/metabo13070874 (PMC10385288; doi:10.3390/metabo13070874)
Supplement: Supplementary file 1 [file metabolites-13-00874-s001.zip › DocS1.xlsx]

## Sheet: SMPDB 8w
Metabolite hits in MetaboAnalyst pathway analysis using the SMPDB databasis for HFD vs. CD at 8 weeks
Pathway	Total Cmpd	Hits	Raw p	-LOG10(p)	Holm adjust	FDR	Impact	Pathway	Metabolites
Nicotinate and Nicotinamide Metabolism	32	3	0.00048106	3.3178	0.037523	0.037523	0.086582	Nicotinate and Nicotinamide Metabolism	S-Adenosylmethionine; Niacinamide; S-Adenosylhomocysteine; 1-Methylnicotinamide; Oxygen; Water; N1-Methyl-2-pyridone-5-carboxamide; Hydrogen peroxide; N1-Methyl-4-pyridone-3-carboxamide; Ribose-1-arsenate; Nicotinamide riboside; Hydrogen phosphate; Nicotinamide ribotide; Phosphoribosyl pyrophosphate; Pyrophosphate; Adenosine diphosphate ribose; NADP; NADH; Adenosine 2'-phosphate; Adenosine tripho…
Methionine Metabolism	39	5	0.0022306	2.6516	0.17176	0.086163	0.050956
Valine, Leucine and Isoleucine Degradation	51	6	0.0033216	2.4787	0.25244	0.086163	0.11588
Ubiquinone Biosynthesis	18	1	0.0049478	2.3056	0.37109	0.086163	0
Phosphatidylcholine Biosynthesis	18	2	0.0057384	2.2412	0.42464	0.086163	0
Carnitine Synthesis	16	6	0.0074891	2.1256	0.5467	0.086163	0.50588
Glycine and Serine Metabolism	50	4	0.01403	1.8529	0.99615	0.1262	0.066875
Histidine Metabolism	35	3	0.015552	1.8082	1	0.1262	0.23416
Estrone Metabolism	20	2	0.01871	1.7279	1	0.1262	0.15982
Catecholamine Biosynthesis	14	2	0.019168	1.7174	1	0.1262	0
Betaine Metabolism	18	4	0.019416	1.7119	1	0.1262	0.1682
Purine Metabolism	63	2	0.026246	1.5809	1	0.15748	0.095962
Fatty Acid Biosynthesis	33	3	0.031024	1.5083	1	0.16415	0.11448
Androstenedione Metabolism	23	2	0.037926	1.4211	1	0.16415	0.16103
Androgen and Estrogen Metabolism	29	2	0.037926	1.4211	1	0.16415	0.10396
Steroidogenesis	42	2	0.037926	1.4211	1	0.16415	0.023917
Tyrosine Metabolism	55	3	0.039349	1.4051	1	0.16415	0.096775
Tryptophan Metabolism	55	3	0.039984	1.3981	1	0.16415	0.0037037
Pyrimidine Metabolism	54	1	0.042223	1.3745	1	0.16467	0.022702
Pyruvate Metabolism	30	3	0.051889	1.2849	1	0.19273	0.49624
Arginine and Proline Metabolism	48	4	0.064182	1.1926	1	0.22755	0.29982
Trehalose Degradation	11	2	0.10428	0.98182	1	0.34739	0.63158
Oxidation of Branched Chain Fatty Acids	21	1	0.11981	0.92151	1	0.34739	0.088889
Beta Oxidation of Very Long Chain Fatty Acids	13	1	0.11981	0.92151	1	0.34739	0.049458
Lactose Synthesis	14	1	0.12025	0.91992	1	0.34739	0.125
Lactose Degradation	9	1	0.12025	0.91992	1	0.34739	0.10526
Sphingolipid Metabolism	36	2	0.17596	0.75458	1	0.49018	0.032609
Biotin Metabolism	7	1	0.20735	0.68329	1	0.49376	0
Beta-Alanine Metabolism	26	2	0.22796	0.64214	1	0.49376	0.19008
Starch and Sucrose Metabolism	26	2	0.23683	0.62556	1	0.49376	0.22864
Fructose and Mannose Degradation	28	2	0.23683	0.62556	1	0.49376	0
Nucleotide Sugars Metabolism	16	2	0.23683	0.62556	1	0.49376	0
Gluconeogenesis	30	4	0.23748	0.62438	1	0.49376	0.20954
Glycolysis	20	4	0.23748	0.62438	1	0.49376	0.077564
Bile Acid Biosynthesis	60	3	0.23972	0.62029	1	0.49376	0.032333
Caffeine Metabolism	20	2	0.24055	0.6188	1	0.49376	0.25658
Fatty Acid Metabolism	40	2	0.27089	0.56721	1	0.52823	0.29167
Mitochondrial Beta-Oxidation of Long Chain Saturated Fatty Acids	24	2	0.27089	0.56721	1	0.52823	0.060329
Retinol Metabolism	30	2	0.27981	0.55313	1	0.53232	0.081912
Ammonia Recycling	25	4	0.31957	0.49544	1	0.542	0.17731
Glucose-Alanine Cycle	9	3	0.32819	0.48387	1	0.542	0.1875
Lysine Degradation	20	2	0.35849	0.44552	1	0.542	0.093333
Galactose Metabolism	31	4	0.38813	0.41102	1	0.542	0
Glycerol Phosphate Shuttle	8	1	0.41692	0.37995	1	0.542	0.42857
Fatty Acid Elongation In Mitochondria	33	1	0.41692	0.37995	1	0.542	0.41096
Mitochondrial Electron Transport Chain	15	1	0.41692	0.37995	1	0.542	0.15584
Mitochondrial Beta-Oxidation of Medium Chain Saturated Fatty Acids	22	1	0.41692	0.37995	1	0.542	0.15
Mitochondrial Beta-Oxidation of Short Chain Saturated Fatty Acids	17	1	0.41692	0.37995	1	0.542	0.08
Ethanol Degradation	15	1	0.41692	0.37995	1	0.542	0.037879
Folate Metabolism	24	1	0.41692	0.37995	1	0.542	0.0046242
Butyrate Metabolism	16	1	0.41692	0.37995	1	0.542	0
Ketone Body Metabolism	12	1	0.41692	0.37995	1	0.542	0
Malate-Aspartate Shuttle	7	1	0.41692	0.37995	1	0.542	0
Phytanic Acid Peroxisomal Oxidation	19	1	0.41692	0.37995	1	0.542	0
Pterine Biosynthesis	18	1	0.41692	0.37995	1	0.542	0
Cardiolipin Biosynthesis	11	1	0.41692	0.37995	1	0.542	0
De Novo Triacylglycerol Biosynthesis	9	1	0.41692	0.37995	1	0.542	0
Porphyrin Metabolism	36	2	0.47526	0.32307	1	0.6077	0
Phospholipid Biosynthesis	25	2	0.52967	0.27599	1	0.66636	0.037572
Glycerolipid Metabolism	23	2	0.54947	0.26005	1	0.6803	0.16414
Aspartate Metabolism	34	3	0.59977	0.22202	1	0.7232	0.25
Threonine and 2-Oxobutanoate Degradation	13	2	0.60914	0.21528	1	0.7232	0
Citric Acid Cycle	25	2	0.63049	0.20032	1	0.7232	0.19651
Glutamate Metabolism	45	2	0.63049	0.20032	1	0.7232	0.058428
Phosphatidylethanolamine Biosynthesis	13	1	0.6814	0.1666	1	0.7702	0
Phenylalanine and Tyrosine Metabolism	25	3	0.6912	0.1604	1	0.7702	0.11643
Vitamin B6 Metabolism	15	1	0.80124	0.09624	1	0.87511	0
Urea Cycle	23	4	0.80779	0.092702	1	0.87511	0.22827
Alanine Metabolism	14	1	0.88182	0.054618	1	0.9171	1
Amino Sugar Metabolism	31	1	0.88182	0.054618	1	0.9171	0
Pyruvaldehyde Degradation	7	1	0.88182	0.054618	1	0.9171	0
Inositol Metabolism	28	1	0.96366	0.016076	1	0.96366	0.15251
Inositol Phosphate Metabolism	22	1	0.96366	0.016076	1	0.96366	0
Phosphatidylinositol Phosphate Metabolism	14	1	0.96366	0.016076	1	0.96366	0

## Sheet: KEGG 8w
Metabolite hits in MetaboAnalyst pathway analysis using the KEGG databasis for HFD vs. CD at 8 weeks
Pathway	Total Cmpd	Hits	Raw p	-LOG10(p)	Holm adjust	FDR	Impact	Pathway	Metabolites
Nicotinate and nicotinamide metabolism	15	2	4.5875e-05	4.3384	0.0020185	0.0020185	0.37281	Nicotinate and nicotinamide metabolism	L-Aspartate; Deamino-NAD+; Quinolinate; Nicotinate D-ribonucleoside; Nicotinate D-ribonucleotide; NAD+; Nicotinamide D-ribonucleotide; Nicotinamide-beta-riboside; Nicotinamide; 1-Methylnicotinamide; NADP+; Iminoaspartate; Nicotinate; N1-Methyl-4-pyridone-5-carboxamide; N1-Methyl-2-pyridone-5-carboxamide
Pantothenate and CoA biosynthesis	19	2	0.0022392	2.6499	0.096288	0.036499	0	Pantothenate and CoA biosynthesis	Dephospho-CoA; Pantetheine 4'-phosphate; Pantetheine; (R)-4'-Phosphopantothenoyl-L-cysteine; N-((R)-Pantothenoyl)-L-cysteine; Pantothenate; 3-Ureidopropionate; 5,6-Dihydrouracil; L-Valine; L-Aspartate; Apo-[acyl-carrier-protein]; CoA; D-4'-Phosphopantothenate; L-Cysteine; beta-Alanine; Uracil; 3-Methyl-2-oxobutanoic acid; Adenosine 3',5'-bisphosphate; Acyl-carrier protein
Valine, leucine and isoleucine degradation	40	6	0.0024886	2.604	0.10452	0.036499	0.04879	Valine, leucine and isoleucine degradation	Enzyme N6-(lipoyl)lysine; 2-Methyl-1-hydroxybutyl-ThPP; Enzyme N6-(dihydrolipoyl)lysine; 2-Methyl-1-hydroxypropyl-ThPP; 3-Methyl-1-hydroxybutyl-ThPP; Acetyl-CoA; Acetoacetyl-CoA; Acetoacetate; (S)-3-Hydroxy-3-methylglutaryl-CoA; 3-Methylcrotonyl-CoA; 3-Methylbutanoyl-CoA; Thiamin diphosphate; (S)-3-Methyl-2-oxopentanoic acid; L-Valine; 2-Methylacetoacetyl-CoA; (S)-3-Hydroxyisobutyrate; 2-Methylbu…
Cysteine and methionine metabolism	33	4	0.0042135	2.3754	0.17275	0.046348	0.13105	Cysteine and methionine metabolism	4-Methylthio-2-oxobutanoic acid; 1,2-Dihydroxy-5-(methylthio)pent-1-en-3-one; S-Methyl-5-thio-D-ribulose 1-phosphate; S-Methyl-5-thio-D-ribose 1-phosphate; 5'-Methylthioadenosine; S-Adenosylmethioninamine; S-Adenosyl-L-methionine; L-Cystathionine; L-Serine; L-Homocysteine; L-Methionine; S-Adenosyl-L-homocysteine; 2,3-Diketo-5-methylthiopentyl-1-phosphate; L-Cysteate; L-Cystine; L-Cysteine; 3-Sulf…
Synthesis and degradation of ketone bodies	5	1	0.0077821	2.1089	0.31129	0.057069	0	Synthesis and degradation of ketone bodies	Acetoacetyl-CoA; Acetyl-CoA; (S)-3-Hydroxy-3-methylglutaryl-CoA; (R)-3-Hydroxybutanoate; Acetoacetate
Butanoate metabolism	15	1	0.0077821	2.1089	0.31129	0.057069	0	Butanoate metabolism	(R)-3-Hydroxybutanoate; Acetoacetate; (S)-3-Hydroxy-3-methylglutaryl-CoA; Acetyl-CoA; Acetoacetyl-CoA; (S)-3-Hydroxybutanoyl-CoA; Crotonoyl-CoA; 4-Aminobutanoate; L-Glutamate; Butanoyl-CoA; Succinate semialdehyde; Butanoic acid; 2-Oxoglutarate; Succinate; 2-Hydroxyglutarate
Valine, leucine and isoleucine biosynthesis	8	6	0.0091533	2.0384	0.34783	0.057535	0	Valine, leucine and isoleucine biosynthesis	L-Threonine; (S)-3-Methyl-2-oxopentanoic acid; L-Leucine; 3-Methyl-2-oxobutanoic acid; 2-Oxobutanoate; L-Isoleucine; 4-Methyl-2-oxopentanoate; L-Valine
Pyruvate metabolism	22	2	0.015464	1.8107	0.57217	0.085053	0.20684
Purine metabolism	66	2	0.024119	1.6176	0.86828	0.11791	0.02966
Glycolysis / Gluconeogenesis	26	4	0.027714	1.5573	0.96999	0.12194	0.10149
Fatty acid biosynthesis	47	2	0.048849	1.3111	1	0.1954	0
Fructose and mannose metabolism	18	1	0.12025	0.91992	1	0.39038	0
Amino sugar and nucleotide sugar metabolism	37	1	0.12025	0.91992	1	0.39038	0
Lysine degradation	25	3	0.13032	0.885	1	0.39038	0.00469
Histidine metabolism	16	1	0.15552	0.80821	1	0.39038	0.22131
beta-Alanine metabolism	21	1	0.15552	0.80821	1	0.39038	0
Phenylalanine metabolism	12	4	0.15875	0.79928	1	0.39038	0.61904
Arginine and proline metabolism	38	4	0.1597	0.79669	1	0.39038	0.24629
Ether lipid metabolism	20	1	0.19748	0.70447	1	0.42713	0
Pyrimidine metabolism	39	2	0.19782	0.70374	1	0.42713	0.01584
Biotin metabolism	10	1	0.20735	0.68329	1	0.42713	0
Glycerophospholipid metabolism	36	2	0.22304	0.65161	1	0.42713	0.07396
Propanoate metabolism	23	1	0.22327	0.65117	1	0.42713	0
Aminoacyl-tRNA biosynthesis	48	15	0.23994	0.6199	1	0.43988	0
Galactose metabolism	27	3	0.29221	0.5343	1	0.51429	0.02924
Selenocompound metabolism	20	1	0.35747	0.44676	1	0.59419	0
Glutathione metabolism	28	2	0.37812	0.42237	1	0.59419	0.00709
Arginine biosynthesis	14	5	0.37812	0.42237	1	0.59419	0.36548
D-Glutamine and D-glutamate metabolism	6	1	0.54482	0.26374	1	0.79907	0
Nitrogen metabolism	6	1	0.54482	0.26374	1	0.79907	0
Glycerolipid metabolism	16	1	0.58031	0.23634	1	0.82366	0.23676
Tryptophan metabolism	41	1	0.62462	0.20438	1	0.85885	0.14305
Alanine, aspartate and glutamate metabolism	28	4	0.68358	0.16521	1	0.86894	0.11378
Ubiquinone and other terpenoid-quinone biosynthesis	9	1	0.68882	0.1619	1	0.86894	0
Phenylalanine, tyrosine and tryptophan biosynthesis	4	3	0.6912	0.1604	1	0.86894	1
Glycine, serine and threonine metabolism	34	4	0.75491	0.12211	1	0.92266	0.0915
Glyoxylate and dicarboxylate metabolism	32	2	0.77976	0.10804	1	0.92728	0
Vitamin B6 metabolism	9	1	0.80124	0.09624	1	0.92775	0
Citrate cycle (TCA cycle)	20	1	0.88182	0.054618	1	0.94851	0.04634
Tyrosine metabolism	42	2	0.88269	0.054193	1	0.94851	0.13972
Sphingolipid metabolism	21	1	0.88384	0.053628	1	0.94851	0.02434
Inositol phosphate metabolism	30	1	0.96366	0.016076	1	0.96366	0.12939
Phosphatidylinositol signaling system	28	1	0.96366	0.016076	1	0.96366	0.03736
Ascorbate and aldarate metabolism	10	1	0.96366	0.016076	1	0.96366	0

## Sheet: SMPDB 1w
Metabolite hits in MetaboAnalyst pathway analysis using the SMPDB databasis for HFD vs. CD at 1 week
Pathway	Total Cmpd	Hits	Raw p	-LOG10(p)	Holm adjust	FDR	Impact	Pathway	Metabolites
Purine Metabolism	63	2	5.9231e-05	4.2275	0.00462	0.00462	0.095962	Purine Metabolism	Diguanosine tetraphosphate; Water; Guanosine triphosphate; Guanosine monophosphate; Adenosine triphosphate; Guanosine diphosphate; ADP; Hydrogen phosphate; dGDP; dGTP; 2'-Deoxyguanosine 5'-monophosphate; Deoxyguanosine; Pyrophosphate; Guanine; Phosphoribosyl pyrophosphate; Guanosine; Ribose 1-phosphate; Deoxyribose 1-phosphate; Xanthine; Ammonia; Adenosine diphosphate ribose; Adenosine 2'-phospha…
Catecholamine Biosynthesis	14	2	0.012846	1.8912	0.97631	0.1057	0
Ubiquinone Biosynthesis	18	1	0.014449	1.8402	1	0.1057	0
Nicotinate and Nicotinamide Metabolism	32	3	0.014462	1.8398	1	0.1057	0.086582
Phosphatidylcholine Biosynthesis	18	2	0.014721	1.8321	1	0.1057	0
Alanine Metabolism	14	1	0.01528	1.8159	1	0.1057	1
Amino Sugar Metabolism	31	1	0.01528	1.8159	1	0.1057	0
Pyruvaldehyde Degradation	7	1	0.01528	1.8159	1	0.1057	0
Tyrosine Metabolism	55	3	0.020479	1.6887	1	0.1057	0.096775
Bile Acid Biosynthesis	60	3	0.02117	1.6743	1	0.1057	0.032333
Histidine Metabolism	35	3	0.021652	1.6645	1	0.1057	0.23416
Ammonia Recycling	25	4	0.022832	1.6415	1	0.1057	0.17731
Citric Acid Cycle	25	2	0.022985	1.6385	1	0.1057	0.19651
Glutamate Metabolism	45	2	0.022985	1.6385	1	0.1057	0.058428
Tryptophan Metabolism	55	3	0.023734	1.6246	1	0.1057	0.0037037
Estrone Metabolism	20	2	0.024662	1.608	1	0.1057	0.15982
Betaine Metabolism	18	4	0.025747	1.5893	1	0.1057	0.1682
Methionine Metabolism	39	5	0.028425	1.5463	1	0.11086	0.050956
Porphyrin Metabolism	36	2	0.033743	1.4718	1	0.11442	0
Pyruvate Metabolism	30	3	0.035068	1.4551	1	0.11442	0.49624
Glucose-Alanine Cycle	9	3	0.035206	1.4534	1	0.11442	0.1875
Glycine and Serine Metabolism	50	4	0.039341	1.4052	1	0.117	0.066875
Urea Cycle	23	4	0.039708	1.4011	1	0.117	0.22827
Gluconeogenesis	30	4	0.042001	1.3767	1	0.117	0.20954
Glycolysis	20	4	0.042001	1.3767	1	0.117	0.077564
Arginine and Proline Metabolism	48	4	0.055333	1.257	1	0.14883	0.29982
Fatty Acid Biosynthesis	33	3	0.079418	1.1001	1	0.20649	0.11448
Carnitine Synthesis	16	6	0.1091	0.96216	1	0.27452	0.50588
Phosphatidylethanolamine Biosynthesis	13	1	0.25472	0.59394	1	0.46549	0
Beta-Alanine Metabolism	26	2	0.27065	0.5676	1	0.46549	0.19008
Glycerolipid Metabolism	23	2	0.27294	0.56393	1	0.46549	0.16414
Inositol Metabolism	28	1	0.29635	0.5282	1	0.46549	0.15251
Inositol Phosphate Metabolism	22	1	0.29635	0.5282	1	0.46549	0
Phosphatidylinositol Phosphate Metabolism	14	1	0.29635	0.5282	1	0.46549	0
Trehalose Degradation	11	2	0.31628	0.49993	1	0.46549	0.63158
Glycerol Phosphate Shuttle	8	1	0.32592	0.48689	1	0.46549	0.42857
Fatty Acid Elongation In Mitochondria	33	1	0.32592	0.48689	1	0.46549	0.41096
Mitochondrial Electron Transport Chain	15	1	0.32592	0.48689	1	0.46549	0.15584
Mitochondrial Beta-Oxidation of Medium Chain Saturated Fatty Acids	22	1	0.32592	0.48689	1	0.46549	0.15
Mitochondrial Beta-Oxidation of Short Chain Saturated Fatty Acids	17	1	0.32592	0.48689	1	0.46549	0.08
Ethanol Degradation	15	1	0.32592	0.48689	1	0.46549	0.037879
Folate Metabolism	24	1	0.32592	0.48689	1	0.46549	0.0046242
Butyrate Metabolism	16	1	0.32592	0.48689	1	0.46549	0
Ketone Body Metabolism	12	1	0.32592	0.48689	1	0.46549	0
Malate-Aspartate Shuttle	7	1	0.32592	0.48689	1	0.46549	0
Phytanic Acid Peroxisomal Oxidation	19	1	0.32592	0.48689	1	0.46549	0
Pterine Biosynthesis	18	1	0.32592	0.48689	1	0.46549	0
Cardiolipin Biosynthesis	11	1	0.32592	0.48689	1	0.46549	0
De Novo Triacylglycerol Biosynthesis	9	1	0.32592	0.48689	1	0.46549	0
Phospholipid Biosynthesis	25	2	0.32656	0.48603	1	0.46549	0.037572
Threonine and 2-Oxobutanoate Degradation	13	2	0.32823	0.48382	1	0.46549	0
Galactose Metabolism	31	4	0.3384	0.47057	1	0.47135	0
Aspartate Metabolism	34	3	0.35696	0.44738	1	0.4835	0.25
Lysine Degradation	20	2	0.36224	0.441	1	0.4835	0.093333
Retinol Metabolism	30	2	0.36572	0.43685	1	0.4835	0.081912
Valine, Leucine and Isoleucine Degradation	51	6	0.40722	0.39017	1	0.52922	0.11588
Biotin Metabolism	7	1	0.41387	0.38313	1	0.52922	0
Vitamin B6 Metabolism	15	1	0.43583	0.36069	1	0.5483	0
Phenylalanine and Tyrosine Metabolism	25	3	0.46115	0.33616	1	0.57095	0.11643
Caffeine Metabolism	20	2	0.50279	0.29862	1	0.59066	0.25658
Starch and Sucrose Metabolism	26	2	0.50737	0.29468	1	0.59066	0.22864
Fructose and Mannose Degradation	28	2	0.50737	0.29468	1	0.59066	0
Nucleotide Sugars Metabolism	16	2	0.50737	0.29468	1	0.59066	0
Androstenedione Metabolism	23	2	0.5638	0.24887	1	0.62823	0.16103
Androgen and Estrogen Metabolism	29	2	0.5638	0.24887	1	0.62823	0.10396
Steroidogenesis	42	2	0.5638	0.24887	1	0.62823	0.023917
Lactose Synthesis	14	1	0.59399	0.22622	1	0.63191	0.125
Lactose Degradation	9	1	0.59399	0.22622	1	0.63191	0.10526
Sphingolipid Metabolism	36	2	0.59598	0.22477	1	0.63191	0.032609
Fatty Acid Metabolism	40	2	0.60761	0.21638	1	0.63191	0.29167
Mitochondrial Beta-Oxidation of Long Chain Saturated Fatty Acids	24	2	0.60761	0.21638	1	0.63191	0.060329
Pyrimidine Metabolism	54	1	0.62496	0.20415	1	0.64141	0.022702
Oxidation of Branched Chain Fatty Acids	21	1	0.99161	0.0036608	1	0.99161	0.088889
Beta Oxidation of Very Long Chain Fatty Acids	13	1	0.99161	0.0036608	1	0.99161	0.049458

## Sheet: KEGG 1w
Metabolite hits in MetaboAnalyst pathway analysis using the KEGG databasis for HFD vs. CD at 1 week
Pathway	Total Cmpd	Hits	Raw p	-LOG10(p)	Holm adjust	FDR	Impact	Pathway	Metabolites
Purine metabolism	66	2	2.3834e-06	5.6228	0.00010487	0.00010487	0.02966	Purine metabolism	GDP; Xanthine; D-Ribose 5-phosphate; L-Glutamine; 5-Phospho-alpha-D-ribose 1-diphosphate; 5-Phosphoribosylamine; 5'-Phosphoribosylglycinamide; 2-(Formamido)-N1-(5'-phosphoribosyl)acetamidine; 1-(5'-Phosphoribosyl)-5-amino-4-imidazolecarboxamide; 1-(5'-Phosphoribosyl)-5-amino-4-(N-succinocarboxamide)-imidazole; 1-(5-Phospho-D-ribosyl)-5-amino-4-imidazolecarboxylate; 1-(5'-Phosphoribosyl)-5-formami…
Cysteine and methionine metabolism	33	4	0.0025125	2.5999	0.10804	0.055274	0.13105	Cysteine and methionine metabolism	4-Methylthio-2-oxobutanoic acid; 1,2-Dihydroxy-5-(methylthio)pent-1-en-3-one; S-Methyl-5-thio-D-ribulose 1-phosphate; S-Methyl-5-thio-D-ribose 1-phosphate; 5'-Methylthioadenosine; S-Adenosylmethioninamine; S-Adenosyl-L-methionine; L-Cystathionine; L-Serine; L-Homocysteine; L-Methionine; S-Adenosyl-L-homocysteine; 2,3-Diketo-5-methylthiopentyl-1-phosphate; L-Cysteate; L-Cystine; L-Cysteine; 3-Sulf…
Alanine, aspartate and glutamate metabolism	28	4	0.0098048	2.0086	0.4118	0.084037	0.11378
Tyrosine metabolism	42	2	0.011854	1.9261	0.48601	0.084037	0.13972
Glycine, serine and threonine metabolism	34	4	0.012521	1.9024	0.50082	0.084037	0.0915
Phenylalanine metabolism	12	4	0.01255	1.9014	0.50082	0.084037	0.61904
Arginine and proline metabolism	38	4	0.014217	1.8472	0.54026	0.084037	0.24629
Citrate cycle (TCA cycle)	20	1	0.01528	1.8159	0.56534	0.084037	0.04634
Pyruvate metabolism	22	2	0.018224	1.7393	0.65608	0.089097	0.20684
Glyoxylate and dicarboxylate metabolism	32	2	0.025271	1.5974	0.88449	0.10611	0
Glycolysis / Gluconeogenesis	26	4	0.026528	1.5763	0.90195	0.10611	0.10149
Selenocompound metabolism	20	1	0.033255	1.4781	1	0.12193	0
Synthesis and degradation of ketone bodies	5	1	0.043553	1.361	1	0.13688	0
Butanoate metabolism	15	1	0.043553	1.361	1	0.13688	0
Aminoacyl-tRNA biosynthesis	48	15	0.05411	1.2667	1	0.15872	0
Arginine biosynthesis	14	5	0.10679	0.97147	1	0.293	0.36548
Ubiquinone and other terpenoid-quinone biosynthesis	9	1	0.11321	0.94613	1	0.293	0
Histidine metabolism	16	1	0.14486	0.83905	1	0.33546	0.22131
beta-Alanine metabolism	21	1	0.14486	0.83905	1	0.33546	0
Nicotinate and nicotinamide metabolism	15	2	0.16485	0.7829	1	0.36268	0.37281
D-Glutamine and D-glutamate metabolism	6	1	0.19135	0.71817	1	0.3827	0
Nitrogen metabolism	6	1	0.19135	0.71817	1	0.3827	0
Pantothenate and CoA biosynthesis	19	2	0.22326	0.65119	1	0.40987	0
Glycerolipid metabolism	16	1	0.22357	0.6506	1	0.40987	0.23676
Pyrimidine metabolism	39	2	0.25941	0.58602	1	0.43478	0.01584
Tryptophan metabolism	41	1	0.26092	0.58349	1	0.43478	0.14305
Inositol phosphate metabolism	30	1	0.29635	0.5282	1	0.43478	0.12939
Phosphatidylinositol signaling system	28	1	0.29635	0.5282	1	0.43478	0.03736
Ascorbate and aldarate metabolism	10	1	0.29635	0.5282	1	0.43478	0
Galactose metabolism	27	3	0.30408	0.51702	1	0.43478	0.02924
Valine, leucine and isoleucine biosynthesis	8	6	0.30632	0.51382	1	0.43478	0
Glycerophospholipid metabolism	36	2	0.32868	0.48323	1	0.45193	0.07396
Sphingolipid metabolism	21	1	0.38942	0.40958	1	0.50493	0.02434
Ether lipid metabolism	20	1	0.39017	0.40875	1	0.50493	0
Valine, leucine and isoleucine degradation	40	6	0.41185	0.38526	1	0.50585	0.04879
Biotin metabolism	10	1	0.41387	0.38313	1	0.50585	0
Vitamin B6 metabolism	9	1	0.43583	0.36069	1	0.51828	0
Phenylalanine, tyrosine and tryptophan biosynthesis	4	3	0.46115	0.33616	1	0.53396	1
Fructose and mannose metabolism	18	1	0.59399	0.22622	1	0.65339	0
Amino sugar and nucleotide sugar metabolism	37	1	0.59399	0.22622	1	0.65339	0
Propanoate metabolism	23	1	0.64423	0.19096	1	0.6897	0
Glutathione metabolism	28	2	0.65835	0.18154	1	0.6897	0.00709
Lysine degradation	25	3	0.86085	0.065071	1	0.88087	0.00469
Fatty acid biosynthesis	47	2	0.9039	0.043879	1	0.9039	0

## Sheet: z-score difference
		VIP score	z-score difference at 1 week	z-score difference at 8 weeks
Xanthine - 'Xanthine'	1	1.87604	-1.85296	-1.09985
Hippuric acid - 'Hippuric acid'	2	1.73963	-1.57441	-1.11299
2-Hydroxyisovalerate - 0,827	3	1.6477	0.53487	1.42369
Ergothioneine - 'Ergothioneine'	4	1.61116	-0.439	-0.36493
Caprylate - 0,853	5	1.60741	0.13293	1.04201
1-Methylnicotinamide - '1-Methylnicotinamide'	6	1.60664	0.789683	1.20034
Glucose - 3,7	7	1.59698	0.254905	-0.03922
2-Hydroxybutyrate - 0,889	8	1.589	0.148725	0.229529
isobutyrylcarnitine - 'isobutyrylcarnitine'	9	1.57887	-0.21121	-1.45519
S-Adenosylhomocysteine - 4,351	10	1.56384	1.15482	1.25098
Glucose - 3,691	11	1.55928	0.049071	-0.30437
Indoxylsulfuric acid - 'Indoxylsulfuric acid'	12	1.54425	-0.33281	-1.23969
2-Hydroxy-3-methylvalerate - 0,849	13	1.52764	0.30745	0.904414
Ethylmalonate - 0,886	14	1.52051	-0.10408	0.583694
Glucose - 3,716	15	1.51881	0.730879	0.84944
Isovalerate - 0,9	16	1.51808	-0.10008	0.120002
Hydroxycaproic acid - 'Hydroxycaproic acid'	17	1.50199	-0.75739	-1.39033
Nonate - 'Nonate'	18	1.49579	-0.02461	0.058944
Valine - 0,984	19	1.47764	-0.68297	-0.65146
Glucose - 3,681	20	1.4775	0.308887	0.257844
1-Methyladenosine - '1-Methyladenosine'	21	1.46788	0.594877	0.555755
myo-inositol - 3,634	22	1.46571	-0.23338	-0.03451
2-oxovalerate - 0,909	23	1.46308	-0.18663	-0.06971
Valine - 0,969	24	1.45923	-0.56043	-0.8278
2-Hydroxyvalerate - 0,896	25	1.4495	-0.16928	0.206527
2-Hydroxyvalerate - 0,916	26	1.44178	-0.23438	-0.1247
Caprylate - 0,841	27	1.41416	0.168381	1.14217
Theophylline - 'Theophylline'	28	1.40216	-0.50036	-0.57513
Proline - 'Proline'	29	1.39769	-0.00533	-1.06067
Glucose - 3,823	30	1.39737	0.51632	1.13439
Phenylpyruvic acid - 'Phenylpyruvic acid'	31	1.3884	-0.41579	-0.14184
N-a-Acetyl-L-arginine - 'N-a-Acetyl-L-arginine'	32	1.38413	0.036559	-1.4166
2-Octenoate - 0,847	33	1.37988	0.230989	0.67712
Methionine - 'Methionine'	34	1.37977	-0.10357	-0.61796
Glucose - 3,814	35	1.37917	0.380483	1.03015
2-Hydroxybutyrate - 0,871	36	1.37303	-0.13855	0.411278
4-Trimethylammoniobutanoic acid - '4-Trimethylammoniobutanoic acid'	37	1.3692	-0.91738	-0.54562
Glucose - 3,835	38	1.3685	0.482104	0.978101
Glucose - 3,872	39	1.35522	0.404095	0.968065
Glucose - 3,727	40	1.35407	0.705936	0.801096
Glucose - 3,896	41	1.35374	0.395511	0.880465
Glucose - 3,436	42	1.34808	0.545097	1.09763
Glucose - 3,458	43	1.34648	0.676581	0.997492
Glucose - 3,448	44	1.33979	0.408269	0.991295
Carnitine - 'Carnitine'	45	1.3306	-0.00457	-0.70415
Isoleucine - 3,664	46	1.32887	-0.00855	0.233547
Glucose - 3,515	47	1.31983	0.357741	1.06581
Glucose - 3,495	48	1.31666	0.734886	1.01054
Leucine - 'Leucine'	49	1.3155	0.001851	-0.60551
Lysine - 'Lysine'	50	1.31102	0.20866	-0.53255
Isoleucine - 'Isoleucine'	51	1.30778	0.04922	-0.66679
Acetylornithine - 'Acetylornithine'	52	1.30757	-0.75207	-0.80264
3-Hydroxy-2-methylvalerate - '3-Hydroxy-2-methylvalerate'	53	1.30599	-0.86209	-0.07635
p-Cresol sulfate - 'p-Cresol sulfate'	54	1.30393	1.19695	-0.06585
alpha-ketoisovaleric acid - 'alpha-ketoisovaleric acid'	55	1.30228	-0.07591	1.61962
2-octenoate - 0,873	56	1.30186	0.124616	0.117826
Glucose - 3,757	57	1.2993	0.164282	0.962401
Tyrosine - 'Tyrosine'	58	1.29656	-0.30242	-0.02339
Glucose - 3,868	59	1.29607	0.434621	1.02052
Phenol sulphate - 'Phenol sulphate'	60	1.29602	-0.50266	-1.03599
Glucose - 3,507	61	1.2951	0.053925	0.776915
2-Hydroxyisovalerate - 0,813	62	1.29372	0.644073	0.773821
Glucose - 3,467	63	1.29324	0.194138	0.810399
Glucose - 3,893	64	1.29272	0.444007	0.986899
Glucose - 3,527	65	1.28991	-0.02642	0.726768
3-Hydroxyisobutyric acid - '3-Hydroxyisobutyric acid'	66	1.28555	-1.0649	0.767333
Glucose alpha - 5,216	67	1.28534	0.069626	0.661131
Choline - 'Choline'	68	1.28524	0.345783	-0.0765
Glucose - 3,405	69	1.28357	0.641372	0.818935
Glucose - 3,44	70	1.28197	0.325719	0.822646
2-Hydroxydecanoate - '2-Hydroxydecanoate'	71	1.28113	-0.75979	1.19311
NAD+ - 4,355	72	1.26877	0.513472	1.07217
Glucose - 3,368	73	1.26843	0.511839	0.978654
Glucose - 3,231	74	1.26036	0.773911	1.04511
Glucose - 3,214	75	1.25741	0.31727	1.3322
Pyruvate - 2,389	76	1.25319	-1.30193	0.059874
Glucose - 3,453	77	1.25143	0.226733	0.764411
Glucose - 3,416	78	1.23828	0.652375	0.823447
Glucose - 3,386	79	1.23813	0.642292	0.777148
Glucose - 3,398	80	1.23345	0.155007	0.557122
2-hydroxyisocaproate - 4,041	81	1.2307	-0.17787	-0.68836
Ornithine - 'Ornithine'	82	1.22893	-0.06014	-0.658
Uridine - 'Uridine'	83	1.22547	0.126797	0.673108
Isoleucine - 1,279	84	1.22027	-0.23777	-0.74063
Threonine - 'Threonine'	85	1.21705	-0.11235	-0.48087
Tryptophan - 'Tryptophan'	86	1.2107	0.034034	0.023573
2-Hydroxybutyric acid - '2-Hydroxybutyric acid'	87	1.20431	-1.57604	-0.34231
Tryptophan - 7,304	88	1.20358	-0.54302	-0.73072
cinnamoylglycine - 'cinnamoylglycine'	89	1.20185	-1.55307	-0.32683
Lactate - 4,075	90	1.20062	-0.20245	-1.28517
Isoleucine - 0,989	91	1.19997	-0.47559	-0.64744
N-Methylproline - 'N-Methylproline'	92	1.19862	-0.40018	-0.8294
Glucose - 3,827	93	1.19681	0.403083	0.727697
Phenylalanine - 'Phenylalanine'	94	1.19509	-0.00053	-0.01659
Threonine - 3,6	95	1.19303	-0.26978	-0.28688
Cystine - 'Cystine'	96	1.19289	0.22062	0.650735
Isoleucine - 1,274	97	1.18671	-0.25032	-0.44544
Lactate - 4,089	98	1.18464	-0.17981	-1.33157
Leucine - 0,959	99	1.18281	-0.51591	-0.42702
NADH - 2,691	100	1.17992	0.483258	0.424378
3-Hydroxybutyrate - 1,178	101	1.16985	-1.19511	0.42664
Leucine - 0,947	102	1.16737	-0.72683	-0.33507
Valine - 3,62	103	1.16563	-0.41787	0.412187
3-Hydroxybutyrate - 1,191	104	1.16496	-1.04688	0.433435
Threonine - 4,242	105	1.16407	-0.52469	-0.81407
Glucose - 3,476	106	1.1621	0.735168	0.829368
Isocaproate - 2,178	107	1.15838	-0.78343	-0.08825
Glycerol - 3,628	108	1.15797	-0.64852	0.103984
Alanine - 1,458	109	1.15582	-1.31329	-0.35742
2-Oxocaproate - 2,705	110	1.15421	0.125613	0.361241
Glycerophosphocholine - 'Glycerophosphocholine'	111	1.15223	0.583993	0.758351
Glucose beta - 4,641	112	1.14872	0.578171	0.559065
Glucose beta - 4,625	113	1.1419	-0.10425	0.550014
Homocitrulline - 'Homocitrulline'	114	1.14057	-0.20553	-1.28245
Valine - 1,035	115	1.13136	-0.71083	0.260902
Glucose - 3,743	116	1.13047	0.495087	0.900608
Glucose alpha - 5,223	117	1.13029	0.708762	0.64357
Alanine - 1,473	118	1.11882	-0.82217	-0.57258
Leucine - 0,934	119	1.11784	-0.66698	-0.27036
Glutamine - 2,402	120	1.11726	-0.50691	0.316049
Dimethylglycine - 'Dimethylglycine'	121	1.11377	-0.36917	0.179561
Carnitine - 3,191	122	1.10941	0.076642	1.04554
Arginine - 'Arginine'	123	1.10903	0.558479	0.280804
sulfotyrosine - 'sulfotyrosine'	124	1.10892	0.211531	-0.39201
3-Hydroxy-N6,N6,N6-trimethyl-L-lysine - '3-Hydroxy-N6,N6,N6-trimethyl-L-lysine'	125	1.10624	0.070045	0.213315
Isoleucine - 0,925	126	1.10113	-0.53557	-0.01319
4-Pyridoxic acid - '4-Pyridoxic acid'	127	1.09398	0.245619	0.057077
Threonine - 4,233	128	1.08594	0.35626	0.367
Pyroglutamine - 'Pyroglutamine'	129	1.08457	-0.12706	-0.49208
Homocitrulline - 1,837	130	1.08388	-0.64238	-0.52229
Caprate - 0,865	131	1.08255	0.053388	0.663449
p-cresol glucuronide - 'p-cresol glucuronide'	132	1.08059	0.704542	-0.2032
2-Hydroxyvalerate - 1,705	133	1.07874	-0.47121	-0.55592
NAD+ - 8,173	134	1.07555	-0.76151	-0.63973
Glycerol - 3,652	135	1.06219	-0.71885	0.615913
Histidine - 'Histidine'	136	1.0614	0.195139	-0.84153
Homoarginine - 'Homoarginine'	137	1.05992	1.27376	0.101208
3-hydroxydecanoic acid - '3-hydroxydecanoic acid'	138	1.05772	0.089822	0.566466
N-Nitrosodimethylamine - 3,149	139	1.04972	0.292246	0.719312
2-Octenoate - 1,432	140	1.04904	-0.29235	-0.74902
Arginine + 2-Hydroxyvalerate - 1,652	141	1.04868	-0.36699	-0.786
Sphingosine 1-phosphate - 'Sphingosine 1-phosphate'	142	1.04498	0.545522	0.080716
2-Hydroxyvalerate - 1,687	143	1.04473	-0.68025	-0.40701
Methionine sulfoxide - 'Methionine sulfoxide'	144	1.04294	-0.1215	-0.47223
Arginine - 1,708	145	1.04245	-0.46615	-0.58218
Isoleucine - 1,446	146	1.03938	-1.04808	-0.1567
Citrulline - 1,855	147	1.03527	-0.35094	0.420819
Arginine - 1,665	148	1.03235	-0.56989	-0.44256
Asparagine - 'Asparagine'	149	1.03099	-0.17655	0.390808
Lactate - 4,103	150	1.02924	0.092289	-1.28426
alpha-ketoisocaproic acid - 'alpha-ketoisocaproic acid'	151	1.02192	-0.18437	1.42766
Lactate - 4,117	152	1.02061	0.270837	-1.39649
3-hydroxyphenyllactate - '3-hydroxyphenyllactate'	153	1.01888	-0.95421	0.12604
Threonine - 3,591	154	1.01788	-0.35981	0.060047
Deoxycholic acid - 'Deoxycholic acid'	155	1.01659	-1.15445	-0.53076
Glucose - 3,769	156	1.01261	0.077629	0.923954
2-octenoate - 0,86	157	1.00804	-0.10264	0.727061
Glucose - 3,534	158	1.00678	-0.2956	1.158
Glycylproline - 1,867	159	1.00545	-0.44138	0.015024
Lactate - 1,32	160	1.00453	-0.06277	-1.15365
- 4,26	161	0.999108	0.022452	0.801274
- 2,965	162	0.997226	0.241035	0.90077
- 1,62	163	0.994859	-0.2023	0.360303
- 1,306	164	0.993265	-0.23084	-1.0774
- 1,713	165	0.992124	-0.72913	-0.27582
- '3-Phenyllactic acid'	166	0.99162	-0.75907	-0.1871
- 'Citrulline'	167	0.986036	-0.47788	-0.43247
- 1,054	168	0.982822	-0.83323	-0.2885
- 1,429	169	0.982707	-0.45235	-0.54866
- 3,979	170	0.981269	-0.55899	0.073113
- 2,005	171	0.978128	-0.58814	0.737159
- 3,947	172	0.97707	-0.48853	-0.51076
- '3-Methylhistidine'	173	0.977053	-0.62138	0.595318
- 'Pipecolate'	174	0.975507	0.24732	-0.5039
- 3,997	175	0.973212	0.860766	0.113346
- 3,982	176	0.971229	-0.22605	-0.67636
- 1,693	177	0.968455	-0.31764	-0.4642
- 3,109	178	0.96163	0.495684	0.452479
- 'L-Targinine'	179	0.959276	0.581344	0.107175
- 1,685	180	0.958928	-0.12928	-0.64633
- 2,994	181	0.958705	-0.37737	-0.51742
- 3,961	182	0.956799	-0.24955	-1.00202
- '3-Methyl-2-oxovaleric acid'	183	0.95467	-0.52133	1.54482
- 1,021	184	0.953502	-1.00487	-0.15679
- 'Betaine'	185	0.950731	-0.0387	-0.28278
- 1,225	186	0.950391	0.342435	0.66058
- 3,993	187	0.94173	0.9743	0.081608
- 1,381	188	0.939975	-0.35914	0.515352
- 3,312	189	0.939153	0.302497	0.344215
- 4,364	190	0.937242	0.061726	0.49801
- 1,902	191	0.936139	-0.69881	0.009649
- 'Homostachydrine'	192	0.933002	0.476611	0.364588
- 1,7	193	0.932675	-0.35989	-0.32777
- 1,004	194	0.932087	-0.43877	-0.29453
- 1,881	195	0.930655	-0.23324	-0.02517
- 'Hyodeoxycholate'	196	0.930039	-0.79155	-0.34899
- 2,271	197	0.927096	-0.57863	0.799798
- 1,165	198	0.925291	-0.94165	0.052318
- 4,576	199	0.924305	0.162456	0.266903
- 1,927	200	0.92309	-0.80955	0.377456
- 'Hyocholate'	201	0.921237	-0.69898	-0.31722
- 2,059	202	0.920343	0.100381	-1.02287
- 4,055	203	0.917231	-0.62343	-0.4642
- 3,055	204	0.914629	-0.66634	0.057722
- 3,158	205	0.909271	0.421658	0.450959
- 3,02	206	0.909007	-0.56698	-0.37764
- 1,063	207	0.908448	-0.4673	-0.34189
- 2,948	208	0.908346	-0.36431	-0.35983
- 'Uric acid'	209	0.901882	-0.335	0.198053
- 1,875	210	0.901795	-0.39622	-0.25126
- 1,589	211	0.901381	-0.00197	0.374682
- 3,625	212	0.900294	-0.59365	0.728555
- 4,494	213	0.899845	0.348045	0.182001
- 3,29	214	0.898618	0.19814	0.554745
- 3,339	215	0.898114	0.304286	0.20215
- 4,551	216	0.89695	0.20749	0.323845
- 2,048	217	0.896313	0.132354	0.098502
- 2,703	218	0.895766	0.125143	-0.58452
- 3,986	219	0.894687	0.466355	0.043306
- 4,405	220	0.892383	0.504563	0.232644
- 3,925	221	0.890803	0.070184	0.575413
- 1,252	222	0.8903	-0.45467	0.016753
- 4,571	223	0.890188	0.217003	0.026528
- 3,153	224	0.889461	0.020232	0.631089
- 2,416	225	0.888346	-1.03799	0.726708
- 'N(6)-Methyllysine'	226	0.888339	-0.70619	-0.08281
- 8,188	227	0.885674	-0.19001	-0.71861
- 4,557	228	0.881638	0.18454	0.07626
- 2,144	229	0.881214	-0.49869	-0.19079
- 2,468	230	0.878662	-0.12803	0.093224
- 1,861	231	0.875919	-0.038	0.094327
- 1,587	232	0.875882	0.221293	0.591186
- 2,739	233	0.875163	-0.51681	-0.06816
- 1,563	234	0.874956	0.037882	-0.34305
- 2,968	235	0.874414	0.551193	0.386975
- '7-Methylguanine'	236	0.871403	0.414137	-0.1009
- 4,388	237	0.870464	0.306792	0.483472
- 'Kynurenate'	238	0.870126	0.299204	-0.17042
- 2,239	239	0.866958	-0.30711	-0.25437
- 1,34	240	0.866675	-0.25222	-0.65596
- 8,441	241	0.865467	0.322746	-0.39808
- 1,644	242	0.864604	-0.16543	-0.36601
- 'Chenodeoxycholic Acid'	243	0.864077	-0.7258	-0.17904
- 3,28	244	0.8633	-0.1067	0.531137
- 1,67	245	0.862723	-0.33588	-0.39305
- 1,678	246	0.862141	-0.13993	-0.41951
- 3,065	247	0.859866	-0.49125	-0.0523
- 2,034	248	0.858649	0.065871	-0.008
- 4,574	249	0.857344	0.028991	0.038289
- 4,548	250	0.856259	-0.01635	0.022259
- 4,583	251	0.855453	0.000436	-0.04187
- 3,169	252	0.8552	0.015411	0.082944
- 1,25	253	0.854039	-0.12714	0.018987
- 4,477	254	0.853253	0.000135	0.769934
- 1,93	255	0.852475	0.181909	-0.17868
- 1,485	256	0.850207	-0.40279	-0.28671
- 4,526	257	0.849353	0.009098	0.560313
- 2,696	258	0.849002	0.320515	0.320308
- 2,674	259	0.847333	0.172318	0.702203
- 1,634	260	0.845391	-0.27934	-0.39299
- 3,283	261	0.845337	-0.05705	0.435166
- 1,567	262	0.845208	-0.45958	-0.18901
- 'Murocholate'	263	0.84389	-0.67052	-0.16081
- 'C-Glycosyltryptophan'	264	0.842781	0.633985	-0.32072
- 2,339	265	0.841956	-0.30342	-0.35281
- 4,5	266	0.840607	0.190003	0.276143
- 'Cholic Acid'	267	0.840289	-0.67456	-0.15393
- 4,257	268	0.840158	-0.15321	-0.00826
- 1,953	269	0.839501	0.248018	-0.6851
- 3,968	270	0.838571	-0.30513	-0.48947
- 4,58	271	0.838272	0.107697	-0.13242
- 2,041	272	0.836437	0.070293	-0.31544
- 2,36	273	0.835858	0.355122	0.185641
- 1,661	274	0.835235	0.353684	-0.42547
- 2,028	275	0.83417	-0.16626	0.242401
- 3,086	276	0.834047	0.454977	0.377944
- 1,255	277	0.832777	-0.41704	-0.24892
- 3,122	278	0.832675	-0.11593	0.404654
- 4,517	279	0.830918	0.002572	-0.30102
- 4,537	280	0.829776	0.079853	0.061299
- 2,242	281	0.829561	-0.10679	-0.40007
- 2,976	282	0.828127	-0.00888	-0.37603
- 2,257	283	0.827871	-0.60635	0.493717
- 'SDMA'	284	0.826697	0.18066	0.020559
- 3,561	285	0.826126	-1.28885	0.19024
- 1,386	286	0.822705	-0.27526	0.574161
- 4,539	287	0.818758	0.215854	-0.13045
- 2,278	288	0.818551	-1.19395	0.63346
- 4,567	289	0.815741	0.095725	-0.01927
- 2,013	290	0.815596	-0.45591	0.046092
- 2,131	291	0.81351	-0.45163	0.212119
- 2,459	292	0.811375	-0.28656	-0.00351
- 2,024	293	0.810979	-0.05034	0.445266
- 3,573	294	0.809791	-0.50337	0.083251
- 4,474	295	0.809694	0.489746	-0.14223
- 4,52	296	0.808105	-0.05568	-0.13741
- 4,503	297	0.807845	0.133474	-0.0015
- 3,184	298	0.806239	-0.08224	0.599797
- 4,049	299	0.805766	-0.13842	-0.20291
- 2,184	300	0.805028	0.25643	0.477791
- 4,53	301	0.803427	-0.01016	0.024227
- 3,249	302	0.802483	0.012399	0.207754
- 1,618	303	0.801786	-0.12559	-0.11043
- 2,253	304	0.800739	-0.1081	-0.16351
- 3,287	305	0.799048	-0.24947	0.336754
- 2,127	306	0.798482	-0.21548	0.200506
- 'Proline betaine'	307	0.796999	-1.65329	0.090432
- 2,208	308	0.796952	-0.37801	0.088822
- 4,458	309	0.795665	0.133336	-0.12258
- 1,598	310	0.795412	0.411784	-0.15791
- 3,051	311	0.795232	-0.55313	0.503749
- 2,218	312	0.794779	0.371294	-0.12823
- 2,445	313	0.793073	-0.52446	0.370386
- 3,915	314	0.792271	-0.31498	-0.06126
- 1,397	315	0.792048	-0.20131	0.629398
- 2,992	316	0.789965	-0.21875	-0.17534
- 2,118	317	0.789207	-0.27298	0.224562
- 1,049	318	0.787682	-0.35545	1.01368
- 1,528	319	0.787222	-0.29824	-0.26316
- 4,269	320	0.786774	-1.03782	-0.077
- 'Dimethyllysine'	321	0.783843	0.015795	0.127163
- 2,016	322	0.783424	-0.98966	0.365792
- 3,096	323	0.782987	0.073837	0.087568
- 4,524	324	0.782914	0.156043	-0.0542
- 4,51	325	0.782448	-0.2829	0.307897
- 'Serine'	326	0.781879	0.336944	-0.00645
- 4,286	327	0.781436	0.545717	0.390889
- 2,431	328	0.780058	-0.68169	0.207954
- 2,2	329	0.779749	-0.06861	-0.56657
- 3,138	330	0.778901	0.19264	0.291685
- 1,218	331	0.77778	-0.64244	0.918995
- 1,584	332	0.774317	-0.565	-0.35528
- 2,319	333	0.77414	-0.03116	0.668762
- 1,354	334	0.772391	-0.36953	-0.22333
- 'Dimethylguanidino valeric acid'	335	0.772191	1.29083	-0.34281
- 4,447	336	0.768994	0.170871	-0.01902
- 2,19	337	0.768861	0.055879	0.553693
- 2,106	338	0.766949	-0.32914	-0.09505
- 3,042	339	0.765479	-0.36242	0.185451
- 'Glutamine'	340	0.763447	0.025717	-0.0875
- 2,171	341	0.762418	-0.23947	-0.09467
- 3,04	342	0.761375	-0.68206	0.309221
- 1,223	343	0.759551	-0.38589	0.526408
- 4,139	344	0.756353	-0.46908	0.091212
- 4,425	345	0.755246	-0.13987	-0.56396
- 3,002	346	0.754212	-0.20492	-0.3135
- 1,247	347	0.75278	-0.52873	-0.16944
- 1,551	348	0.752698	0.137794	-0.54187
- 1,991	349	0.751764	0.050048	-0.60187
- 'Trimethyllysine'	350	0.750622	-0.73153	-0.15825
- 2,942	351	0.748734	-0.26324	-0.02613
- 2,095	352	0.747943	-0.04375	0.600946
- 2,158	353	0.747841	-0.30942	0.12285
- 2,405	354	0.743803	-0.88873	0.667911
- 4,4	355	0.743215	0.088705	-0.21419
- 2,349	356	0.742915	0.043472	0.204496
- 'Kynurenine'	357	0.740349	0.063583	0.863535
- 1,986	358	0.738923	0.033601	-0.20102
- 2,973	359	0.738257	0.305302	0.244735
- 8,287	360	0.7376	-0.20518	0.078237
- 'Glutamate'	361	0.737595	0.340138	-0.90736
- 2,351	362	0.737473	-0.55039	0.21243
- 1,604	363	0.736376	-0.22148	-0.12983
- 2,167	364	0.736227	0.199536	-0.40938
- 4,058	365	0.732338	0.1093	-0.62987
- 'Guanidineacetic acid'	366	0.72752	0.190584	0.004868
- 2,202	367	0.727093	-0.19502	0.06499
- 4,411	368	0.72602	0.168469	0.004658
- 2,532	369	0.725568	0.078905	0.583967
- 2,96	370	0.722329	0.02042	0.330111
- 3,936	371	0.719824	-0.44559	0.002856
- 4,438	372	0.718406	-0.04457	-0.1936
- 1,592	373	0.714971	0.059641	-0.16419
- 1,579	374	0.714276	0.045273	0.0225
- 2,377	375	0.711236	-0.74639	0.78712
- 'Succinic acid'	376	0.709819	0.108461	-0.25041
- 1,971	377	0.709557	0.255527	-0.10247
- '2-Methyl-3-hydroxybutyric acid'	378	0.708337	0.324919	-0.82
- 1,922	379	0.706772	-0.23274	0.397272
- 1,999	380	0.706587	0.56124	-0.61525
- 2,227	381	0.702611	-0.25408	0.374931
- 4,224	382	0.702325	0.163331	-0.35652
- 3,075	383	0.701288	-0.44398	0.543315
- 2,039	384	0.700236	0.024409	0.139126
- 3,975	385	0.700195	-0.35679	-0.51111
- 8,225	386	0.698325	-0.11588	0.266027
- 2,1	387	0.696836	-0.44044	0.591798
- 1,236	388	0.696733	-0.42834	-0.29807
- 1,409	389	0.695204	-0.61121	0.055192
- 4,435	390	0.694615	0.043805	-0.20062
- 2,307	391	0.689043	-0.58033	0.694803
- 4,408	392	0.688366	-0.25749	0.195462
- 2,987	393	0.687251	0.325732	-0.42328
- 2,958	394	0.685034	0.30399	-0.37286
- 2,345	395	0.680731	0.020629	0.006212
- 2,325	396	0.679655	0.154295	0.09015
- 4,359	397	0.677477	-0.01903	0.271354
- 2,944	398	0.673257	-0.24794	0.043497
- 2,231	399	0.672263	-0.07966	-0.4502
- 4,211	400	0.670987	0.814495	0.026473
- 4,247	401	0.669491	0.569164	-0.26049
- 2,502	402	0.669445	-0.22363	0.337653
- 1,513	403	0.665913	-0.89801	0.320753
- 1,22	404	0.664532	-0.40382	0.426343
- 2,982	405	0.663947	0.185364	-0.38753
- 2,293	406	0.662111	-0.36457	0.590773
- 4,296	407	0.661373	-0.59039	0.180972
- 3,542	408	0.653064	-1.04388	0.855177
- 1,961	409	0.650343	0.253258	-0.51313
- 4,346	410	0.647947	-0.15713	0.578455
- 2,474	411	0.646475	0.950494	-0.11228
- 2,264	412	0.646156	-0.54642	0.655879
- 4,273	413	0.643872	-0.20772	-0.41024
- 2,955	414	0.628667	0.037496	-0.17541
- 2,364	415	0.628217	-0.29632	0.480651
- 4,305	416	0.618788	0.408224	0.034658
- 3,644	417	0.618054	-0.98669	0.326412
- 2,66	418	0.612286	-0.01916	0.093382
- 1,949	419	0.610719	0.121701	-0.159
- 2,629	420	0.601908	0.024332	0.186756
- 4,15	421	0.600257	-0.03808	-0.28401
- 2,477	422	0.595254	0.773951	-0.10796
- 3,548	423	0.591949	-0.93624	0.318697
- 'Alanine'	424	0.579907	0.006561	-0.38654
- 2,923	425	0.545326	-0.16585	0.257213
- 4,011	426	0.540282	0.527287	0.001078
- 1,936	427	0.534066	0.292427	-0.56449
- 'Taurine'	428	0.526989	0.694774	-0.66471
- 'Creatine'	429	0.503864	0.047578	-0.23759
- 'ADMA'	430	0.488518	-0.40731	0.494719
- 2,915	431	0.476449	-0.1805	-0.03281
- 4,141	432	0.448431	-0.236	-0.00105
- 4,312	433	0.439559	0.180753	-0.05246
- 4,162	434	0.424576	0.602938	-0.3037
- 'Creatinine'	435	0.254576	0.808089	-0.44109
