# Supplementary material for: Metabolite Profiling in a Diet-Induced Obesity Mouse Model and Individuals with Diabetes: A Combined Mass Spectrometry and Proton Nuclear Magnetic Resonance Spectroscopy Study
Source: Metabolites. 2023 Jul 23;13(7):874. doi: 10.3390/metabo13070874 (PMC10385288; doi:10.3390/metabo13070874)
Supplement: Supplementary file 1 [file metabolites-13-00874-s001.zip › DocS2.xlsx]

## Sheet: SMPDB
Metabolite hits in MetaboAnalyst pathway analysis using the SMPDB databasis for diabetes vs. no diabetes
Pathway	Total Cmpd	Hits	Raw p	-log10(p)	Holm adjust	FDR	Impact	Pathway	Metabolites
Lactose Synthesis	14	2	2.3285e-06	5.6329	0.00017929	9.9754e-05	0.34559	Lactose Synthesis	Glucose 1-phosphate; Water; Alpha-D-Glucose; Hydrogen phosphate; Uridine triphosphate; Uridine diphosphate glucose; Pyrophosphate; Adenosine triphosphate; Uridine 5'-diphosphate; ADP; Uridine 5'-monophosphate; Uridine diphosphategalactose; Galactose 1-phosphate; Alpha-Lactose
Pyrimidine Metabolism	54	3	2.591e-06	5.5865	0.00019692	9.9754e-05	0.081881	Pyrimidine Metabolism	D-Glutamine; Adenosine triphosphate; Water; Hydrogen carbonate; Carbamoyl phosphate; ADP; Hydrogen phosphate; Ureidosuccinic acid; L-Dihydroorotic acid; Quinone; Orotic acid; Hydroquinone; Phosphoribosyl pyrophosphate; Orotidylic acid; Uridine 5'-monophosphate; Uridine 5'-diphosphate; Uridine triphosphate; 3'-AMP; Pyrophosphate; Cytidine triphosphate; dCTP; Chlordiazepoxide; Cytidine monophosphat…
Amino Sugar Metabolism	31	1	1.4071e-05	4.8517	0.0010413	0.00020804	0.13381	Amino Sugar Metabolism	Chitin; Chitobiose; Water; Beta-N-Acetylglucosamine; Adenosine triphosphate; ADP; N-Acetyl-D-Glucosamine 6-Phosphate; Glucosamine 6-phosphate; Acetylglycine; Acetyl-CoA; Coenzyme A; Fructose 6-phosphate; Ammonia; D-Glutamine; D-Glutamic acid; N-Acetyl-glucosamine 1-phosphate; Uridine triphosphate; Uridine diphosphate-N-acetylglucosamine; Pyrophosphate; N-Acetylmannosamine; Uridine 5'-diphosphate;…
Sphingolipid Metabolism	36	3	1.4444e-05	4.8403	0.0010544	0.00020804	0	Sphingolipid Metabolism	Palmityl-CoA; L-Serine; 3-Dehydrosphinganine; Carbon dioxide; Sphinganine; NADPH; NADP; Adenosine triphosphate; ADP; Sphinganine 1-phosphate; Water; Hydrogen phosphate; O-Phosphoethanolamine; Palmitaldehyde; Dihydroceramide; Ceramide (d18:1/18:0); Sphingosine 1-phosphate; Sphingosine; CerP(d18:1/12:0); PC(15:0/18:2(9Z,12Z)); SM(d18:1/18:0); Galactosylglycerol; Phosphorylcholine; Galactosylceramid…
Starch and Sucrose Metabolism	26	3	2.0666e-05	4.6847	0.0014879	0.00020804	0.22864	Starch and Sucrose Metabolism	Adenosine triphosphate; D-Fructose; ADP; Beta-D-Fructose 6-phosphate; Glucose 6-phosphate; Alpha-D-Glucose; Sucrose; Water; Glucose 1-phosphate; Glyceric acid 1,3-biphosphate; Alpha-D-Glucose 1,6-bisphosphate; 3-Phosphoglyceric acid; Uridine triphosphate; Uridine diphosphate glucose; Pyrophosphate; Amylose; Uridine 5'-diphosphate; Glycogen; Dextrin; D-Maltose; NADH; Uridine diphosphate glucuronic…
Galactose Metabolism	31	3	2.0666e-05	4.6847	0.0014879	0.00020804	0.0093168	Galactose Metabolism	L-Galactose; Sorbitol; Melibiitol; D-Mannose; Epimelibiose; myo-Inositol; Galactinol; Glycerol; Galactosylglycerol; Stachyose; Raffinose; Sucrose; Alpha-Lactose; Melibiose; Water; D-Fructose; Galactan; NADH; L-Iditol; Adenosine triphosphate; Galactose 1-phosphate; ADP; Uridine diphosphategalactose; Alpha-D-Glucose; Uridine 5'-diphosphate; Glucose 1-phosphate; Uridine diphosphate glucose; Pyrophos…
Beta-Alanine Metabolism	26	5	2.8344e-05	4.5475	0.0019841	0.00020804	0.19008	Beta-Alanine Metabolism	Anserine; Water; Beta-Alanine; 3-Methylhistidine; Carnosine; L-Histidine; L-Aspartic acid; Carbon dioxide; Ureidopropionic acid; Ammonia; Dihydrouracil; NADP; Uracil; NADPH; Oxoglutaric acid; Malonic semialdehyde; D-Glutamic acid; Coenzyme A; NADH; Acetyl-CoA; 3-Aminopropionaldehyde; Hydrogen Ion; 1,3-Diaminopropane; Oxygen; Hydrogen peroxide; Pantothenic acid
Histidine Metabolism	35	5	2.8344e-05	4.5475	0.0019841	0.00020804	0.24434	Histidine Metabolism	Carnosine; Water; Beta-Alanine; L-Histidine; Adenosine triphosphate; ADP; Hydrogen phosphate; S-Adenosylmethionine; 3-Methylhistidine; S-Adenosylhomocysteine; Histamine; Carbon dioxide; 1-Methylhistamine; Oxygen; Methylimidazole acetaldehyde; Ammonia; Hydrogen peroxide; NADP; Methylimidazoleacetic acid; NADPH; Hydrogen Ion; Imidazole-4-acetaldehyde; NADH; Imidazoleacetic acid; (E)-Urocanic acid; …
Glycine and Serine Metabolism	50	5	3.1629e-05	4.4999	0.0021508	0.00020804	0.066875	Glycine and Serine Metabolism	Aminoacetone; Oxygen; Water; Ammonia; Hydrogen peroxide; Pyruvaldehyde; NADH; Pyruvic acid; L-2-Amino-3-oxobutanoic acid; Carbon dioxide; 2-amino-3-ketobutyrate coenzyme A ligase, mitochondrial; Glycine; Dimethylglycine dehydrogenase, mitochondrial; Formaldehyde; 8-[(Aminomethyl)sulfanyl]-6-sulfanyloctanoic acid; Aminomethyltransferase, mitochondrial; Dihydrolipoate; 5,10-Methylene-THF; Serine hy…
Lactose Degradation	9	1	3.2421e-05	4.4892	0.0021722	0.00020804	0.10526	Lactose Degradation	Alpha-Lactose; Water; Alpha-D-Glucose; L-Galactose; Sodium; Adenosine triphosphate; Potassium; ADP; Hydrogen phosphate
Trehalose Degradation	11	1	3.2421e-05	4.4892	0.0021722	0.00020804	0	Trehalose Degradation	Trehalose; Water; Beta-D-Glucose; Alpha-D-Glucose; Sodium; Glucokinase; Beta-D-Glucose 6-phosphate; ADP; Sodium/glucose cotransporter 1; Hydrogen phosphate; Phosphate
Steroid Biosynthesis	43	3	5.4253e-05	4.2656	0.0035265	0.00032135	0.45169	Steroid Biosynthesis	Acetyl-CoA; Acetoacetyl-CoA; Coenzyme A; Water; 3-Hydroxy-3-methylglutaryl-CoA; Mevalonic acid; Adenosine triphosphate; Mevalonic acid-5P; ADP; (S)-5-Diphosphomevalonic acid; Hydrogen phosphate; Isopentenyl pyrophosphate; Carbon dioxide; Dimethylallylpyrophosphate; Geranyl-PP; Pyrophosphate; Farnesyl pyrophosphate; NADPH; Squalene; NADP; Oxygen; (S)-2,3-Epoxysqualene; Lanosterin; 24,25-Dihydrolan…
Lysine Degradation	20	5	7.8866e-05	4.1031	0.0050475	0.00043377	0.12333	Lysine Degradation	L-Lysine; NADPH; Oxoglutaric acid; Saccharopine; NADP; Water; NADH; Allysine; D-Glutamic acid; Aminoadipic acid; Oxoadipic acid; 3-Hydroxybutyryl-CoA; Crotonoyl-CoA; Acetoacetyl-CoA; Acetyl-CoA; Coenzyme A; (S)-2,3,4,5-Tetrahydropiperidine-2-carboxylate; Oxygen; Hydrogen peroxide; Carbon dioxide
Fructose and Mannose Degradation	28	5	9.6111e-05	4.0172	0.006055	0.0004401	0	Fructose and Mannose Degradation	NADP; Sorbitol; NADPH; Alpha-D-Glucose; NADH; D-Fructose; Beta-D-Fructose 2-phosphate; Water; Hydrogen phosphate; Adenosine triphosphate; Fructose 6-phosphate; ADP; Mannose 6-phosphate; D-Mannose; D-Mannose 1-phosphate; Fructose 1,6-bisphosphate; Guanosine triphosphate; Guanosine diphosphate mannose; Pyrophosphate; Dihydroxyacetone phosphate; D-Glyceraldehyde 3-phosphate; GDP-4-Dehydro-6-deoxy-D-…
Arginine and Proline Metabolism	48	5	9.7042e-05	4.013	0.006055	0.0004401	0.26555	Arginine and Proline Metabolism	Adenosine triphosphate; Citrulline; L-Aspartic acid; Adenosine 2'-phosphate; Pyrophosphate; Argininosuccinic acid; Fumaric acid; L-Arginine; Ammonia; Carbon dioxide; Water; ADP; Hydrogen phosphate; Carbamoyl phosphate; D-Glutamic acid; NADH; Oxoglutaric acid; D-Ornithine; L-Glutamic gamma-semialdehyde; Hydrogen Ion; 1-Pyrroline-5-carboxylic acid; D-Proline; tRNA(Pro); L-Prolyl-tRNA(Pro); Oxygen; …
Aspartate Metabolism	34	3	9.7165e-05	4.0125	0.006055	0.0004401	0.25	Aspartate Metabolism	Beta-Alanine; Oxoglutaric acid; Malonic semialdehyde; D-Glutamic acid; L-Aspartic acid; Carbon dioxide; Adenosine triphosphate; D-Glutamine; Water; Adenosine 2'-phosphate; Pyrophosphate; L-Asparagine; tRNA(Asn); L-Asparaginyl-tRNA(Asn); Citrulline; Argininosuccinic acid; tRNA(Asp); L-Aspartyl-tRNA(Asp); Oxygen; Oxalacetic acid; Ammonia; Hydrogen peroxide; 6-Succinoaminopurine; Fumaric acid; D-Asp…
Methionine Metabolism	39	5	0.00012772	3.8937	0.0076635	0.00053724	0.0091841	Methionine Metabolism	Tetrahydrofolic acid; L-Serine; 5,10-Methylene-THF; Glycine; Water; NADH; 5-Methyltetrahydrofolic acid; Homocysteine; Racemethionine; L-Cystathionine; L-Cysteine; 2-Ketobutyric acid; L-Homoserine; S-Adenosylmethionine; S-Adenosylhomocysteine; Sarcosine; S-Adenosylmethioninamine; Carbon dioxide; Putrescine; 5'-Methylthioadenosine; Spermidine; Hydrogen phosphate; 5-Methylthioribose 1-phosphate; Ade…
Steroidogenesis	42	5	0.00013256	3.8776	0.0078213	0.00053724	0.23751	Steroidogenesis	11b,21-Dihydroxy-3,20-oxo-5b-pregnan-18-al; NADPH; 3a,11b,21-Trihydroxy-20-oxo-5b-pregnan-18-al; NADP; Aldosterone; 18-Hydroxycorticosterone; Oxygen; Water; Reduced adrenal ferredoxin; Oxidized adrenal ferredoxin; Corticosterone; 11-Dehydrocorticosterone; 21-Hydroxy-5b-pregnane-3,11,20-trione; Hydrogen Ion; 11b-Hydroxyprogesterone; Acceptor; 21-Deoxycortisol; Acceptor; Cortisol; Reduced acceptor;…
Glutathione Metabolism	19	2	0.00018595	3.7306	0.010785	0.00059658	0	Glutathione Metabolism	Adenosine triphosphate; Gamma-Glutamylcysteine; Glycine; ADP; Hydrogen phosphate; Glutathione; Hydrogen peroxide; Oxidized glutathione; Water; NADPH; NADP; Bromomethane; Hydrogen bromide; D-Glutamic acid; Methyl-S-Cysteinylglycine; L-Amino acid; Cysteinylglycine; L-Cysteine; Pyrrolidonecarboxylic acid
Pentose Phosphate Pathway	27	2	0.00018595	3.7306	0.010785	0.00059658	0	Pentose Phosphate Pathway	Beta-D-Glucose 6-phosphate; NADP; Gluconolactone; NADPH; Water; 6-Phosphogluconic acid; D-Ribulose 5-phosphate; Carbon dioxide; D-Ribose 5-phosphate; D-Ribose; Adenosine triphosphate; ADP; Ribose 1-phosphate; Phosphoribosyl pyrophosphate; Adenosine 2'-phosphate; Xylulose 5-phosphate; D-Glyceraldehyde 3-phosphate; D-Sedoheptulose 7-phosphate; D-Erythrose 4-phosphate; Fructose 6-phosphate; Fructose…
Ubiquinone Biosynthesis	18	2	0.00018595	3.7306	0.010785	0.00059658	0	Ubiquinone Biosynthesis	4-Hydroxybenzoic acid; All-trans-hexaprenyl diphosphate; 3-Hexaprenyl-4-hydroxybenzoic acid; Pyrophosphate; 3-Hexaprenyl-4,5-Dihydroxybenzoic acid; S-Adenosylmethionine; S-Adenosylhomocysteine; 3-Hexaprenyl-4-hydroxy-5-methoxybenzoic acid; 2-Hexaprenyl-6-methoxyphenol; Oxygen; 2-Hexaprenyl-6-methoxy-1,4-benzoquinone; Water; 2-Hexaprenyl-3-methyl-6-methoxy-1,4 benzoquinone; NADPH; Hydrogen Ion; 2-…
Arachidonic Acid Metabolism	65	2	0.00018595	3.7306	0.010785	0.00059658	0	Arachidonic Acid Metabolism	20-Hydroxy-leukotriene B4; 20-Carboxy-leukotriene B4; Leukotriene B4; NADPH; Oxygen; NADP; Water; Leukotriene A4; 12-Keto-leukotriene B4; Glutathione; Leukotriene C4; Leukotriene D4; D-Glutamic acid; 5,6-Epoxytetraene; 15(S)-HPETE; 15(S)-HETE; Oxidized glutathione; Delta-12-Prostaglandin J2; 15-Deoxy-d-12,14-PGJ2; 6-Keto-prostaglandin F1a; 6-Ketoprostaglandin E1; 5-HETE; 5-KETE; Prostaglandin I2;…
Vitamin K Metabolism	9	2	0.00018595	3.7306	0.010785	0.00059658	0	Vitamin K Metabolism	Phytonadione; NADPH; Reduced Vitamin K (phylloquinone); NADP; Oxidized dithiothreitol; Vitamin K1 2,3-epoxide; Oxygen; Carbon dioxide; Water
Bile Acid Biosynthesis	59	5	0.00021298	3.6717	0.011288	0.00063277	0.28209	Bile Acid Biosynthesis	7a-Hydroxy-5b-cholestan-3-one; NADH; 3a,7a-Dihydroxy-5b-cholestane; NADP; 7a-Hydroxy-cholestene-3-one; NADPH; Oxygen; 3 alpha,7 alpha,26-Trihydroxy-5beta-cholestane; Water; 3a,7a-Dihydroxy-5b-cholestan-26-al; 3alpha,7alpha-Dihydroxycoprostanic acid; Adenosine triphosphate; Coenzyme A; 3a,7a-Dihydroxy-5b-cholestanoyl-CoA; Pyrophosphate; 3a,7a-Dihydroxy-5b-cholest-24-enoyl-CoA; 3 alpha,7 alpha,24-T…
Glycolysis	20	2	0.00024246	3.6154	0.012365	0.00064376	0.060059	Glycolysis	Alpha-D-Glucose; Adenosine triphosphate; Glucose 6-phosphate; ADP; Beta-D-Glucose; Beta-D-Glucose 6-phosphate; Fructose 6-phosphate; Fructose 1,6-bisphosphate; D-Glyceraldehyde 3-phosphate; Dihydroxyacetone phosphate; Glucose 1-phosphate; Water; Hydrogen phosphate; NADH; Glyceric acid 1,3-biphosphate; 2,3-Diphosphoglyceric acid; 3-Phosphoglyceric acid; 2-Phospho-D-glyceric acid; Phosphoenolpyruvi…
Nucleotide Sugars Metabolism	16	2	0.00024246	3.6154	0.012365	0.00064376	0	Nucleotide Sugars Metabolism	Adenosine triphosphate; Alpha-D-Glucose; ADP; Glucose 6-phosphate; Glucose 1-phosphate; Uridine triphosphate; Uridine diphosphate glucose; Pyrophosphate; NADH; Water; Uridine diphosphate glucuronic acid; UDP-D-Xylose; Carbon dioxide; Uridine diphosphategalactose; Galactose 1-phosphate; L-Galactose
Glucose-Alanine Cycle	9	2	0.00024246	3.6154	0.012365	0.00064376	0	Glucose-Alanine Cycle	D-Alanine; Oxoglutaric acid; D-Glutamic acid; Pyruvic acid; Water; NADH; Ammonia; Alpha-D-Glucose; Hydrogen Ion
Warburg Effect	49	6	0.00028371	3.5471	0.013618	0.00071044	0.17599	Warburg Effect	Alpha-D-Glucose; Adenosine triphosphate; Glucose 6-phosphate; ADP; Fructose 6-phosphate; Fructose 1,6-bisphosphate; Dihydroxyacetone phosphate; D-Glyceraldehyde 3-phosphate; NADH; Hydrogen phosphate; Glyceric acid 1,3-biphosphate; 3-Phosphoglyceric acid; 2-Phospho-D-glyceric acid; Phosphoenolpyruvic acid; Water; Pyruvic acid; Hydrogen carbonate; Oxalacetic acid; Coenzyme A; Acetyl-CoA; Carbon dio…
Ammonia Recycling	25	3	0.00028602	3.5436	0.013618	0.00071044	0.17731	Ammonia Recycling	L-Serine; Pyruvic acid; Ammonia; L-Asparagine; Water; L-Aspartic acid; Adenosine triphosphate; D-Glutamine; Adenosine 2'-phosphate; Pyrophosphate; D-Glutamic acid; L-Histidine; (E)-Urocanic acid; Carbon dioxide; ADP; Hydrogen phosphate; Carbamoyl phosphate; NADH; Oxoglutaric acid; Tetrahydrofolic acid; 8-[(Aminomethyl)sulfanyl]-6-sulfanyloctanoic acid; Dihydrolipoate; 5,10-Methylene-THF; (R)-lipo…
Androgen and Estrogen Metabolism	29	4	0.00047566	3.3227	0.02188	0.0011099	0.18594	Androgen and Estrogen Metabolism	Estrone sulfate; Phosphoadenosine phosphosulfate; Adenosine 3',5'-diphosphate; 19-Oxoandrost-4-ene-3,17-dione; Oxygen; Formic acid; Water; Reduced flavoprotein; Oxidized flavoprotein; Estradiol-17beta 3-sulfate; NADP; Reduced flavoprotein; 19-Hydroxyandrost-4-ene-3,17-dione; 19-Hydroxytestosterone; Oxidized flavoprotein; Uridine 5'-diphosphate; Androstenedione; Dehydroandrosterone; Dehydroepiandr…
Androstenedione Metabolism	23	4	0.00047566	3.3227	0.02188	0.0011099	0.25222	Androstenedione Metabolism	Androstenedione; NADPH; Hydrogen Ion; Androstanedione; NADP; NADH; Androsterone; Uridine diphosphate glucuronic acid; Etiocholanolone glucuronide; Uridine 5'-diphosphate; Oxygen; 19-Hydroxyandrost-4-ene-3,17-dione; Water; Reduced flavoprotein; Oxidized flavoprotein; 19-Oxoandrost-4-ene-3,17-dione; Estrone sulfate; Testosterone sulfate; 11b-Hydroxyandrost-4-ene-3,17-dione; Oxidized adrenal ferredo…
Betaine Metabolism	18	3	0.00050218	3.2991	0.022096	0.0011156	0	Betaine Metabolism	Betaine aldehyde; NADH; Water; Betaine; Homocysteine; Dimethylglycine; Racemethionine; 5-Methyltetrahydrofolic acid; Tetrahydrofolic acid; Adenosine triphosphate; S-Adenosylmethionine; Hydrogen phosphate; Pyrophosphate; S-Adenosylhomocysteine; Adenosine; Choline; Phosphatidyl-ethanolamide; Phosphatidyl-N-methylethanolamine
Homocysteine Degradation	7	2	0.00050711	3.2949	0.022096	0.0011156	0.5	Homocysteine Degradation	Homocysteine; L-Serine; Water; L-Cystathionine; L-Cysteine; 2-Ketobutyric acid; Ammonia
Valine, Leucine and Isoleucine Degradation	51	4	0.00056124	3.2508	0.023572	0.0011717	0.10696	Valine, Leucine and Isoleucine Degradation	3-Methyl-1-hydroxybutyl-ThPP; Lipoamide; S-(3-Methylbutanoyl)-dihydrolipoamide-E; Dihydrolipoamide; NADH; Hydrogen Ion; 3-Hydroxy-3-methylglutaryl-CoA; Acetyl-CoA; Acetoacetic acid; 2-Methyl-1-hydroxypropyl-ThPP; Thiamine pyrophosphate; S-(2-Methylpropanoyl)-dihydrolipoamide-E; S-(2-Methylbutanoyl)-dihydrolipoamide; L-Valine; Oxoglutaric acid; Alpha-ketoisovaleric acid; D-Glutamic acid; L-Leucine…
Tryptophan Metabolism	55	4	0.00056302	3.2495	0.023572	0.0011717	0.0037037	Tryptophan Metabolism	L-Tryptophan; Adenosine triphosphate; 3'-AMP; Pyrophosphate; tRNA(Ala); tRNA(Tyr); L-tryptophyl-tRNA(Trp); Oxygen; N'-Formylkynurenine; Formylanthranilic acid; D-Alanine; L-Kynurenine; Formic acid; 2-Aminobenzoic acid; 4-(2-Aminophenyl)-2,4-dioxobutanoic acid; Kynurenic acid; Oxoglutaric acid; D-Glutamic acid; NADPH; L-3-Hydroxykynurenine; NADP; 3-Hydroxyanthranilic acid; Cinnavalininate; 4-(2-Am…
Gluconeogenesis	30	4	0.00081374	3.0895	0.03255	0.0013883	0.19647	Gluconeogenesis	Glucose 6-phosphate; Water; Alpha-D-Glucose; Hydrogen phosphate; Glucose 1-phosphate; Fructose 6-phosphate; Adenosine triphosphate; ADP; Beta-D-Glucose; Beta-D-Glucose 6-phosphate; Fructose 1,6-bisphosphate; Dihydroxyacetone phosphate; D-Glyceraldehyde 3-phosphate; NADH; Glyceric acid 1,3-biphosphate; 3-Phosphoglyceric acid; 2-Phospho-D-glyceric acid; Phosphoenolpyruvic acid; 2,3-Diphosphoglyceri…
Fatty Acid Elongation In Mitochondria	33	3	0.00084742	3.0719	0.033049	0.0013883	0.41096	Fatty Acid Elongation In Mitochondria	(S)-Hydroxyhexanoyl-CoA; NADH; 3-Oxohexanoyl-CoA; Hydrogen Ion; trans-2-Hexenoyl-CoA; Water; NADPH; Hexanoyl-CoA; NADP; Acetyl-CoA; Butyryl-CoA; Coenzyme A; 3-Oxooctanoyl-CoA; (S)-Hydroxyoctanoyl-CoA; (2E)-Octenoyl-CoA; Octanoyl-CoA; 3-Oxodecanoyl-CoA; (S)-Hydroxydecanoyl-CoA; (2E)-Decenoyl-CoA; Decanoyl-CoA (n-C10:0CoA); 3-Oxododecanoyl-CoA; (S)-3-Hydroxydodecanoyl-CoA; (2E)-Dodecenoyl-CoA; Laur…
Folate Metabolism	24	3	0.00084742	3.0719	0.033049	0.0013883	0.21224	Folate Metabolism	Tetrahydrofolic acid; NADP; Dihydrofolic acid; NADPH; Folic acid; Adenosine triphosphate; Formic acid; ADP; 10-Formyltetrahydrofolate; Hydrogen phosphate; Water; Carbon dioxide; N5-Formyl-THF; D-Glutamic acid; N-Formyl-L-glutamic acid; Hydrogen Ion; 5,10-Methenyltetrahydrofolic acid; 5,10-Methylene-THF; NADH; 5-Methyltetrahydrofolic acid; 5-Formiminotetrahydrofolic acid; Ammonia; THF-L-glutamate;…
Estrone Metabolism	20	3	0.00084742	3.0719	0.033049	0.0013883	0.15982	Estrone Metabolism	Estrone sulfate; Phosphoadenosine phosphosulfate; Adenosine 3',5'-diphosphate; Hydrogen Ion; Oxygen; NADH; 2-Hydroxyestrone; Water; S-Adenosylmethionine; 2-Methoxyestrone; S-Adenosylhomocysteine; Uridine diphosphate glucuronic acid; 2-Methoxyestrone 3-glucuronide; Uridine 5'-diphosphate; Estrone glucuronide; NADPH; Estradiol-17beta 3-sulfate; NADP; 16a-Hydroxyestrone; 16b-Hydroxyestradiol
Tyrosine Metabolism	55	3	0.00084742	3.0719	0.033049	0.0013883	0.096775	Tyrosine Metabolism	L-Tyrosine; Oxoglutaric acid; 4-Hydroxyphenylpyruvic acid; D-Glutamic acid; L-Aspartic acid; Oxalacetic acid; Oxygen; 3,4-Dihydroxybenzeneacetic acid; Carbon dioxide; Maleylacetoacetic acid; 4-Fumarylacetoacetic acid; Water; Acetoacetic acid; Fumaric acid; Tyramine; Homovanillin; NADP; p-Hydroxyphenylacetic acid; NADPH; Dopamine; Ascorbic acid; Norepinephrine; Dehydroascorbic acid; L-Dopa; Tetrah…
Nicotinate and Nicotinamide Metabolism	32	3	0.00084742	3.0719	0.033049	0.0013883	0.078992	Nicotinate and Nicotinamide Metabolism	S-Adenosylmethionine; Niacinamide; S-Adenosylhomocysteine; 1-Methylnicotinamide; Oxygen; Water; N1-Methyl-2-pyridone-5-carboxamide; Hydrogen peroxide; N1-Methyl-4-pyridone-3-carboxamide; Ribose-1-arsenate; Nicotinamide riboside; Hydrogen phosphate; Nicotinamide ribotide; Phosphoribosyl pyrophosphate; Pyrophosphate; Adenosine diphosphate ribose; NADP; NADH; Adenosine 2'-phosphate; Adenosine tripho…
Glutamate Metabolism	45	3	0.00084742	3.0719	0.033049	0.0013883	0.058428	Glutamate Metabolism	Adenosine triphosphate; D-Glutamic acid; Ammonia; ADP; Hydrogen phosphate; D-Glutamine; Water; Fructose 6-phosphate; Glucosamine 6-phosphate; Acetyl-CoA; N-Acetyl-D-Glucosamine 6-Phosphate; Coenzyme A; Adenosine diphosphate ribose; Chitin; Hydrogen carbonate; Carbamoyl phosphate; Carbon dioxide; 5-Phosphoribosylamine; Pyrophosphate; Phosphoribosyl pyrophosphate; Xanthylic acid; Adenosine 2'-phosp…
Ethanol Degradation	15	3	0.00084742	3.0719	0.033049	0.0013883	0.037879	Ethanol Degradation	Ethanol; NADH; Acetaldehyde; Hydrogen Ion; Water; Acetylglycine; Oxygen; NADPH; NADP; Hydrogen peroxide; Adenosine triphosphate; Coenzyme A; Adenosine 2'-phosphate; Pyrophosphate; Acetyl-CoA
Glycerolipid Metabolism	23	3	0.00084742	3.0719	0.033049	0.0013883	0	Glycerolipid Metabolism	3-Phosphoglyceric acid; Adenosine triphosphate; D-2,3-Dihydroxypropanoic acid; ADP; Glyceraldehyde; NADP; Glycerol; NADPH; Glycerol 3-phosphate; NADH; Dihydroxyacetone phosphate; DG(16:0/16:0/0:0); PA(16:0/16:0); Water; Palmityl-CoA; LysoPA(16:0/0:0); Coenzyme A; Hydrogen phosphate; TG(16:0/16:0/16:0)[iso]; Quinone; Hydroquinone; Palmitic acid; MG(0:0/16:0/0:0)
Retinol Metabolism	30	3	0.00084742	3.0719	0.033049	0.0013883	0.081912	Retinol Metabolism	11-cis-Retinaldehyde; NADH; 13-cis-Retinal; NADP; NADPH; Vitamin A; PC(24:1(15Z)/15:0); Retinyl palmitate; Glycerophosphocholine; Acetyl-CoA; Coenzyme A; Retinyl ester; Water; Fatty acid; DG(16:1(9Z)/22:0/0:0); 9-cis-Retinol; B-Carotene; Oxygen; 9-cis-Retinal; 9-cis-Retinoic acid; All-trans-retinoic acid; 4-Oxoretinol; All-trans-13,14-dihydroretinol; Retinoyl b-glucuronide; 4-Hydroxyretinoic acid…
Pterine Biosynthesis	18	4	0.00097224	3.0122	0.033049	0.0015019	0.20279	Pterine Biosynthesis	Formamidopyrimidine nucleoside triphosphate; Water; 2,5-Diaminopyrimidine nucleoside triphosphate; Guanosine triphosphate; 2,5-Diamino-6-(5'-triphosphoryl-3',4'-trihydroxy-2'-oxopentyl)-amino-4-oxopyrimidine; Dihydroneopterin triphosphate; Dyspropterin; PPPi; NADP; NADPH; 1-hydroxy-2-Oxopropyl tetrahydropterin; 6-Lactoyltetrahydropterin; Sepiapterin; 7,8-Dihydroneopterin; Tetrahydrobiopterin; Uma…
Purine Metabolism	63	4	0.00097224	3.0122	0.033049	0.0015019	0.070199	Purine Metabolism	Diguanosine tetraphosphate; Water; Guanosine triphosphate; Guanosine monophosphate; Adenosine triphosphate; Guanosine diphosphate; ADP; Hydrogen phosphate; dGDP; dGTP; 2'-Deoxyguanosine 5'-monophosphate; Deoxyguanosine; Pyrophosphate; Guanine; Phosphoribosyl pyrophosphate; Guanosine; Ribose 1-phosphate; Deoxyribose 1-phosphate; Xanthine; Ammonia; Adenosine diphosphate ribose; Adenosine 2'-phospha…
Biotin Metabolism	7	1	0.00097527	3.0109	0.033049	0.0015019	0	Biotin Metabolism	Adenosine triphosphate; Biotin; Biotinyl-5'-AMP; Pyrophosphate; Biocytin; Water; L-Lysine
Fatty Acid Biosynthesis	33	3	0.0016458	2.7836	0.044435	0.0024848	0.089614	Fatty Acid Biosynthesis	Acetyl-CoA; Malonyl-CoA; Malonic acid; Acetylglycine; Acetoacetic acid; Coenzyme A; 3-Hydroxybutyric acid; But-2-enoic acid; Butyric acid; 3-Oxohexanoic acid; (R)-3-Hydroxyhexanoic acid; trans-Hex-2-enoic acid; Caproic acid; 3-Oxooctanoic acid; (R)-3-Hydroxyoctanoic acid; trans-2-Octenoic acid; Caprylic acid; 3-Oxodecanoic acid; (R)-3-Hydroxydecanoic acid; trans-Dec-2-enoic acid; Capric acid; 3-O…
Carnitine Synthesis	16	2	0.0020002	2.6989	0.052004	0.0029618	0	Carnitine Synthesis	L-Lysine; S-Adenosylmethionine; N6,N6,N6-Trimethyl-L-lysine; S-Adenosylhomocysteine; Oxoglutaric acid; Oxygen; 3-Hydroxy-N6,N6,N6-trimethyl-L-lysine; Succinic acid; Carbon dioxide; Glycine; 4-Trimethylammoniobutanal; NADH; Water; 4-Trimethylammoniobutanoic acid; Hydrogen Ion; L-Carnitine
Pyruvate Metabolism	37	5	0.0025519	2.5931	0.063797	0.0037074	0.25765	Pyruvate Metabolism	Adenosine triphosphate; Pyruvic acid; Hydrogen carbonate; ADP; Hydrogen phosphate; Oxalacetic acid; Ammonium lactate; NADH; Hydrogen Ion; Phosphoenolpyruvic acid; Guanosine triphosphate; Guanosine diphosphate; Carbon dioxide; L-Malic acid; S-Lactoylglutathione; Water; Glutathione; Pyruvaldehyde; D-Lactaldehyde; Lactaldehyde; Hydrogen; Propylene glycol; NADP; NADPH; Dihydrolipoamide; Lipoamide; S-…
Cysteine Metabolism	24	2	0.0028242	2.5491	0.064956	0.0039539	0	Cysteine Metabolism	Adenosine triphosphate; D-Glutamic acid; L-Cysteine; ADP; Hydrogen phosphate; Gamma-Glutamylcysteine; Oxygen; 3-Sulfinoalanine; Oxoglutaric acid; B-Sulfinyl pyruvate; Water; Pyruvic acid; Sulfurous acid; Cystathionine gamma-lyase; Hydrogen sulfide; Ammonia; 3-mercaptopyruvate sulfurtransferase; Cyanide; Thiocyanate; NADH; Adenosine 2'-phosphate; Pyrophosphate; tRNA(Cys); L-Cysteinyl-tRNA(Cys)
Selenoamino Acid Metabolism	28	1	0.0059317	2.2268	0.1305	0.0081561	0	Selenoamino Acid Metabolism	Selenocysteine; D-Alanine; Hydrogen selenide; Adenosine triphosphate; Water; Adenosine 2'-phosphate; Phosphoroselenoic acid; Hydrogen phosphate; Selenocystathionine; Ammonia; 2-Ketobutyric acid; L-Serine; Selenomethyl selenocysteine; Se-Adenosylselenohomocysteine; Adenosine; Se-Adenosylselenomethionine; RNA; CH3-R; Selenomethionine; tRNA(Met); Selenomethionyl-tRNA(Met); Selenic acid; Adenylylsele…
Butyrate Metabolism	16	2	0.006596	2.1807	0.13852	0.0088342	0	Butyrate Metabolism	3-Hydroxybutyryl-CoA; Crotonoyl-CoA; Water; NADH; Acetoacetyl-CoA; Acetyl-CoA; Coenzyme A; 3-Hydroxy-3-methylglutaryl-CoA; Acetoacetic acid; Succinyl-CoA; Succinic acid; Adenosine triphosphate; Butyric acid; Adenosine 2'-phosphate; Pyrophosphate; Butyryl-CoA
Threonine and 2-Oxobutanoate Degradation	13	2	0.0066543	2.1769	0.13852	0.0088342	0.14286	Threonine and 2-Oxobutanoate Degradation	L-Threonine; 2-Ketobutyric acid; Ammonia; Coenzyme A; NADH; Propionyl-CoA; Hydrogen carbonate; Adenosine triphosphate; S-Methylmalonyl-CoA; ADP; Hydrogen; R-Methylmalonyl-CoA; Succinyl-CoA
Urea Cycle	23	2	0.0070346	2.1528	0.13852	0.0091807	0.073969	Urea Cycle	D-Alanine; Oxoglutaric acid; D-Glutamic acid; Pyruvic acid; D-Glutamine; Water; Ammonia; NADH; Adenosine triphosphate; Carbon dioxide; ADP; Hydrogen phosphate; Carbamoyl phosphate; L-Aspartic acid; Oxalacetic acid; D-Ornithine; Citrulline; L-Arginine; Urea; Argininosuccinic acid; Fumaric acid; Adenosine 2'-phosphate; Pyrophosphate
Citric Acid Cycle	26	4	0.022379	1.6502	0.40283	0.02872	0.14091	Citric Acid Cycle	Pyruvic acid; Coenzyme A; NADH; Acetyl-CoA; Carbon dioxide; Water; Oxalacetic acid; Citric acid; (1R,2R)-Isocitric acid; Oxoglutaric acid; Hydrogen Ion; Succinyl-CoA; Hydrogen phosphate; Guanosine diphosphate; Succinic acid; Guanosine triphosphate; L-Malic acid; Fumaric acid; Adenosine triphosphate; Hydrogen carbonate; ADP; Ubisemiquinone; FAD; QH(2); FADH; cis-Aconitic acid
Phenylalanine and Tyrosine Metabolism	25	1	0.038514	1.4144	0.65474	0.048616	0	Phenylalanine and Tyrosine Metabolism	L-Phenylalanine; Oxoglutaric acid; Phenylpyruvic acid; D-Glutamic acid; Water; Oxygen; Ammonia; Hydrogen peroxide; Sapropterin; L-Tyrosine; 4a-Hydroxytetrahydrobiopterin; 4-Hydroxyphenylpyruvic acid; Adenosine triphosphate; Adenosine 2'-phosphate; Pyrophosphate; tRNA(Tyr); L-Tyrosyl-tRNA(Tyr); tRNA(Phe); L-Phenylalanyl-tRNA(Phe); 3,4-Dihydroxybenzeneacetic acid; Carbon dioxide; Maleylacetoacetic …
Phosphatidylcholine Biosynthesis	18	1	0.045749	1.3396	0.73198	0.055915	0	Phosphatidylcholine Biosynthesis	Cytidine triphosphate; Phosphorylcholine; Pyrophosphate; Citicoline; S-Adenosylmethionine; S-Adenosylhomocysteine; Phosphatidyl-N-methylethanolamine; Dimethylethanolamine; Phosphatidylcholine; O-Phosphoethanolamine; CDP-Ethanolamine; Carbon dioxide; an L-1-phosphatidylserine; an L-1-phosphatidylethanolamine; 1,2-Diacyl-sn-glycerol; Hydrogen Ion; Ethanolamine; ADP
Phosphatidylethanolamine Biosynthesis	13	1	0.045749	1.3396	0.73198	0.055915	0	Phosphatidylethanolamine Biosynthesis	Carbon dioxide; an L-1-phosphatidylserine; an L-1-phosphatidylethanolamine; Ethanolamine; ADP; Hydrogen Ion; Cytidine triphosphate; Pyrophosphate; CDP-Ethanolamine; Cytidine monophosphate; 1,2-Diacyl-sn-glycerol; L-Serine; Choline
Phospholipid Biosynthesis	25	2	0.05585	1.253	0.7819	0.067194	0.037572
Glycerol Phosphate Shuttle	8	1	0.16311	0.78753	1	0.16525	0.42857
Fatty Acid Metabolism	40	1	0.16311	0.78753	1	0.16525	0.29167
Caffeine Metabolism	20	1	0.16311	0.78753	1	0.16525	0.25
Mitochondrial Electron Transport Chain	15	1	0.16311	0.78753	1	0.16525	0.23616
Mitochondrial Beta-Oxidation of Medium Chain Saturated Fatty Acids	22	1	0.16311	0.78753	1	0.16525	0.15
Mitochondrial Beta-Oxidation of Short Chain Saturated Fatty Acids	17	1	0.16311	0.78753	1	0.16525	0.08
Mitochondrial Beta-Oxidation of Long Chain Saturated Fatty Acids	24	1	0.16311	0.78753	1	0.16525	0.060329
Porphyrin Metabolism	36	1	0.16311	0.78753	1	0.16525	0
Ketone Body Metabolism	12	1	0.16311	0.78753	1	0.16525	0
Phytanic Acid Peroxisomal Oxidation	19	1	0.16311	0.78753	1	0.16525	0
De Novo Triacylglycerol Biosynthesis	9	1	0.16311	0.78753	1	0.16525	0
Cardiolipin Biosynthesis	11	1	0.16311	0.78753	1	0.16525	0
Malate-Aspartate Shuttle	7	2	0.18105	0.7422	1	0.18105	0.28571

## Sheet: KEGG
Metabolite hits in MetaboAnalyst pathway analysis using the KEGG databasis for diabetes vs. no diabetes
Pathway	Total Cmpd	Hits	Raw p	-log10(p)	Holm adjust	FDR	Impact	Pathway	Metabolites
Pyrimidine metabolism	39	2	9.4184e-07	6.026	4.0499e-05	4.0499e-05	0.08923	Pyrimidine metabolism	UDP; L-Glutamine; Carbamoyl phosphate; (S)-Dihydroorotate; Orotidine 5'-phosphate; UMP; UTP; Uridine; 5,6-Dihydrouracil; 3-Ureidopropionate; CTP; CDP; CMP; Cytidine; dCDP; dCMP; dCTP; Deoxycytidine; dUTP; dUDP; dUMP; Deoxyuridine; dTDP; dTTP; dTMP; Thymidine; Thymine; (R)-5,6-Dihydrothymine; (R)-3-Ureidoisobutyrate; P1,P4-Bis(5'-uridyl) tetraphosphate; 2'-Deoxy-5-hydroxymethylcytidine-5'-diphosph…
Amino sugar and nucleotide sugar metabolism	37	2	3.1181e-06	5.5061	0.00013096	4.8164e-05	0.00585	Amino sugar and nucleotide sugar metabolism	N-Acetyl-D-glucosamine; N-Acetyl-D-glucosamine 6-phosphate; N-Acetyl-alpha-D-glucosamine 1-phosphate; UDP-N-acetyl-alpha-D-glucosamine; N-Acetyl-D-mannosamine; N-Acetylneuraminate 9-phosphate; N-Acetylneuraminate; alpha-D-Galactose 1-phosphate; UDP-glucose; D-Glucose 1-phosphate; UDP-glucuronate; D-Glucosamine 6-phosphate; D-Mannose 6-phosphate; GDP-mannose; D-Fructose 6-phosphate; alpha-D-Glucos…
Alanine, aspartate and glutamate metabolism	28	3	3.3603e-06	5.4736	0.00013777	4.8164e-05	0.3109	Alanine, aspartate and glutamate metabolism	N-Acetyl-L-aspartate; 2-Oxosuccinamate; L-Aspartate; L-Asparagine; D-Aspartate; N-(L-Arginino)succinate; N6-(1,2-Dicarboxyethyl)-AMP; L-Alanine; Succinate semialdehyde; L-Glutamate; 4-Aminobutanoate; L-Glutamine; Ammonia; 2-Oxoglutaramate; (S)-1-Pyrroline-5-carboxylate; N-Acetylaspartylglutamate; N-Acetylaspartylglutamylglutamate; Citrate; Oxaloacetate; Fumarate; Pyruvate; N-Carbamoyl-L-aspartate…
Starch and sucrose metabolism	18	1	4.7151e-06	5.3265	0.0001886	4.8486e-05	0.05023	Starch and sucrose metabolism	Cellodextrin; Cellobiose; D-Fructose; Sucrose; beta-D-Glucoside; UDP-glucose; D-Glucose 1-phosphate; D-Glucose 6-phosphate; D-Glucose; Amylose; alpha,alpha-Trehalose; Maltodextrin; Starch; Maltose; Dextrin; Isomaltose; D-Fructose 6-phosphate; alpha-D-Glucose 1,6-bisphosphate
Galactose metabolism	27	2	6.5226e-06	5.1856	0.00025438	4.8486e-05	0.06812	Galactose metabolism	Stachyose; D-Tagatose 6-phosphate; D-Gal alpha 1->6D-Gal alpha 1->6D-Glucose; Sucrose; Raffinose; Melibiose; D-Galactose; 3-beta-D-Galactosyl-sn-glycerol; Epimelibiose; Melibiitol; alpha-D-Galactosyl-(1->3)-1D-myo-inositol; alpha-D-Glucose; Lactose; D-Glucose 1-phosphate; UDP-alpha-D-galactose; UDP-glucose; alpha-D-Galactose 1-phosphate; alpha-D-Galactose; alpha-D-Glucose 6-phosphate; D-Tagatose …
Histidine metabolism	16	3	6.7654e-06	5.1697	0.00025709	4.8486e-05	0.22131	Histidine metabolism	L-Glutamate; 4-Imidazolone-5-propanoate; Urocanate; L-Histidine; Carnosine; Imidazole-4-acetaldehyde; N-Methylhistamine; Methylimidazole acetaldehyde; Histamine; N(pi)-Methyl-L-histidine; N-Formyl-L-aspartate; N-Formimino-L-glutamate; beta-Alanyl-N(pi)-methyl-L-histidine; Imidazole-4-acetate; Methylimidazoleacetic acid; L-Aspartate
Glycolysis / Gluconeogenesis	26	2	1.3202e-05	4.8793	0.00048849	8.1101e-05	0.00105	Glycolysis / Gluconeogenesis	Acetaldehyde; Ethanol; Thiamin diphosphate; Pyruvate; 2-(alpha-Hydroxyethyl)thiamine diphosphate; Enzyme N6-(lipoyl)lysine; Acetyl-CoA; Enzyme N6-(dihydrolipoyl)lysine; (S)-Lactate; Phosphoenolpyruvate; 2-Phospho-D-glycerate; D-Glyceraldehyde 3-phosphate; beta-D-Fructose 1,6-bisphosphate; beta-D-Fructose 6-phosphate; alpha-D-Glucose 6-phosphate; D-Glucose 1-phosphate; beta-D-Glucose 6-phosphate; …
Glutathione metabolism	28	4	2.3407e-05	4.6307	0.00084265	0.00012581	0.3044	Glutathione metabolism	R-S-Cysteinylglycine; R-S-Glutathione; Glutathione; NADP+; Glutathione disulfide; NADPH; Glycine; gamma-L-Glutamyl-L-cysteine; L-Glutamate; L-Cysteine; Cys-Gly; 5-Oxoproline; L-Amino acid; (5-L-Glutamyl)-L-amino acid; S-Substituted L-cysteine; Acetyl-CoA; RX; L-Ornithine; Putrescine; Spermidine; Cadaverine; Tryparedoxin; Trypanothione; S-Substituted N-acetyl-L-cysteine; Spermine; Aminopropylcadav…
Aminoacyl-tRNA biosynthesis	48	12	3.0323e-05	4.5182	0.0010613	0.00013439	0	Aminoacyl-tRNA biosynthesis	L-Asparagine; L-Histidine; L-Phenylalanine; L-Arginine; L-Glutamine; L-Cysteine; Glycine; L-Aspartate; L-Serine; L-Methionine; L-Valine; L-Alanine; L-Lysine; L-Isoleucine; L-Leucine; L-Threonine; L-Tryptophan; L-Methionyl-tRNA; 10-Formyltetrahydrofolate; L-Tyrosine; L-Proline; L-Glutamate; Glutaminyl-tRNA; L-Asparaginyl-tRNA(Asn); L-Seryl-tRNA(Sec); O-Phosphoseryl-tRNA(Sec); L-Histidyl-tRNA(His);…
Fructose and mannose metabolism	20	1	3.2421e-05	4.4892	0.0011023	0.00013439	0	Fructose and mannose metabolism	D-Sorbitol; D-Fructose; D-Mannose; beta-D-Fructose 2,6-bisphosphate; D-Mannose 6-phosphate; L-Fucose 1-phosphate; GDP-4-dehydro-6-deoxy-D-mannose; GDP-mannose; D-Mannose 1-phosphate; beta-D-Fructose 6-phosphate; D-Glyceraldehyde 3-phosphate; D-Fructose 1-phosphate; D-Glyceraldehyde; beta-D-Fructose 1,6-bisphosphate; 6-Deoxy-L-galactose; L-Fuconate; alpha-D-Glucose; GDP-L-fucose; Glycerone phospha…
Valine, leucine and isoleucine biosynthesis	8	4	3.4378e-05	4.4637	0.0011345	0.00013439	0	Valine, leucine and isoleucine biosynthesis	L-Threonine; (S)-3-Methyl-2-oxopentanoic acid; L-Leucine; 3-Methyl-2-oxobutanoic acid; 2-Oxobutanoate; L-Isoleucine; 4-Methyl-2-oxopentanoate; L-Valine
Valine, leucine and isoleucine degradation	40	4	4.3152e-05	4.365	0.0013809	0.00015463	0.03795	Valine, leucine and isoleucine degradation	Enzyme N6-(lipoyl)lysine; 2-Methyl-1-hydroxybutyl-ThPP; Enzyme N6-(dihydrolipoyl)lysine; 2-Methyl-1-hydroxypropyl-ThPP; 3-Methyl-1-hydroxybutyl-ThPP; Acetyl-CoA; Acetoacetyl-CoA; Acetoacetate; (S)-3-Hydroxy-3-methylglutaryl-CoA; 3-Methylcrotonyl-CoA; 3-Methylbutanoyl-CoA; Thiamin diphosphate; (S)-3-Methyl-2-oxopentanoic acid; L-Valine; 2-Methylacetoacetyl-CoA; (S)-3-Hydroxyisobutyrate; 2-Methylbu…
D-Glutamine and D-glutamate metabolism	6	2	5.7688e-05	4.2389	0.0017883	0.00017718	0.5	D-Glutamine and D-glutamate metabolism	D-Glutamate; L-Glutamate; D-Glutamine; L-Glutamine; 5-Oxo-D-proline; 2-Oxoglutarate
Nitrogen metabolism	6	2	5.7688e-05	4.2389	0.0017883	0.00017718	0	Nitrogen metabolism	CO2; Ammonia; L-Glutamate; HCO3-; Carbamoyl phosphate; L-Glutamine
Cysteine and methionine metabolism	33	3	6.2835e-05	4.2018	0.0018222	0.00018013	0.34283	Cysteine and methionine metabolism	4-Methylthio-2-oxobutanoic acid; 1,2-Dihydroxy-5-(methylthio)pent-1-en-3-one; S-Methyl-5-thio-D-ribulose 1-phosphate; S-Methyl-5-thio-D-ribose 1-phosphate; 5'-Methylthioadenosine; S-Adenosylmethioninamine; S-Adenosyl-L-methionine; L-Cystathionine; L-Serine; L-Homocysteine; L-Methionine; S-Adenosyl-L-homocysteine; 2,3-Diketo-5-methylthiopentyl-1-phosphate; L-Cysteate; L-Cystine; L-Cysteine; 3-Sulf…
Lysine degradation	25	3	9.0117e-05	4.0452	0.0025233	0.00024219	0.04695	Lysine degradation	L-Lysine; 4-Trimethylammoniobutanoate; 4-Trimethylammoniobutanal; N6,N6,N6-Trimethyl-L-lysine; Protein N6-methyl-L-lysine; Protein lysine; Procollagen 5-hydroxy-L-lysine; Protein N6,N6-dimethyl-L-lysine; Crotonoyl-CoA; (S)-3-Hydroxybutanoyl-CoA; N6-(L-1,3-Dicarboxypropyl)-L-lysine; L-2-Aminoadipate 6-semialdehyde; L-2-Aminoadipate; 2-Oxoadipate; Acetoacetyl-CoA; Glutaryl-CoA; L-Pipecolate; 5-Phos…
Arginine and proline metabolism	38	4	0.00010956	3.9603	0.0029582	0.00026815	0.22166	Arginine and proline metabolism	L-Arginine; N(omega)-Hydroxyarginine; Guanidinoacetate; Creatine; 4-Aminobutanoate; Agmatine; Putrescine; 4-Aminobutyraldehyde; S-Adenosylmethioninamine; S-Adenosyl-L-methionine; Spermidine; N-Acetylputrescine; N4-Acetylaminobutanal; Spermine; trans-3-Hydroxy-L-proline; D-Proline; (4R)-4-Hydroxy-2-oxoglutarate; L-erythro-4-Hydroxyglutamate; L-4-Hydroxyglutamate semialdehyde; L-1-Pyrroline-3-hydro…
Glycine, serine and threonine metabolism	33	4	0.00011225	3.9498	0.0029582	0.00026815	0.0726	Glycine, serine and threonine metabolism	L-Serine; Choline; Betaine aldehyde; Betaine; Guanidinoacetate; 3-Phospho-D-glycerate; N,N-Dimethylglycine; L-Cystathionine; Glycine; O-Phospho-L-serine; Sarcosine; 5,10-Methylenetetrahydrofolate; L-Threonine; Lipoylprotein; Aminoacetone; D-Glycerate; [Protein]-S8-aminomethyldihydrolipoyllysine; Tetrahydrofolate; Dihydrolipoylprotein; 2-Phospho-D-glycerate; D-Serine; Hydroxypyruvate; Creatine; 3-…
Arginine biosynthesis	14	3	0.00012797	3.8929	0.0031992	0.00028961	0.19289	Arginine biosynthesis	L-Glutamate; L-Arginine; N-Acetylornithine; N-(L-Arginino)succinate; L-Citrulline; L-Aspartate; Carbamoyl phosphate; L-Ornithine; Ammonia; L-Glutamine; 2-Oxoglutarate; N-Acetyl-L-glutamate; Urea; Fumarate
Butanoate metabolism	15	3	0.00032219	3.4919	0.0077326	0.00069271	0	Butanoate metabolism	(R)-3-Hydroxybutanoate; Acetoacetate; (S)-3-Hydroxy-3-methylglutaryl-CoA; Acetyl-CoA; Acetoacetyl-CoA; (S)-3-Hydroxybutanoyl-CoA; Crotonoyl-CoA; 4-Aminobutanoate; L-Glutamate; Butanoyl-CoA; Succinate semialdehyde; Butanoic acid; 2-Oxoglutarate; Succinate; 2-Hydroxyglutarate
Purine metabolism	65	2	0.00033927	3.4695	0.0078032	0.0006947	0.00772	Purine metabolism	GDP; Xanthine; D-Ribose 5-phosphate; L-Glutamine; 5-Phospho-alpha-D-ribose 1-diphosphate; 5-Phosphoribosylamine; 5'-Phosphoribosylglycinamide; 2-(Formamido)-N1-(5'-phosphoribosyl)acetamidine; 1-(5'-Phosphoribosyl)-5-amino-4-imidazolecarboxamide; 1-(5'-Phosphoribosyl)-5-amino-4-(N-succinocarboxamide)-imidazole; 1-(5-Phospho-D-ribosyl)-5-amino-4-imidazolecarboxylate; 1-(5'-Phosphoribosyl)-5-formami…
Glyoxylate and dicarboxylate metabolism	32	4	0.00041565	3.3813	0.0091443	0.0008124	0.02381	Glyoxylate and dicarboxylate metabolism	Hydroxypyruvate; cis-Aconitate; 4-Hydroxy-2-oxoglutarate; N-Formylderivatives; Glycolate; Citrate; (S)-Malate; 2-Phosphoglycolate; Acetyl-CoA; (S)-Methylmalonyl-CoA; Propanoyl-CoA; (R)-Methylmalonyl-CoA; Glyoxylate; L-Serine; Glycine; Hydrogen peroxide; L-Glutamate; (2S)-Ethylmalonyl-CoA; D-Glycerate; Acetate; 2-Hydroxy-3-oxopropanoate; Isocitrate; Pyruvate; Formate; Oxaloacetate; Acetoacetyl-CoA…
Primary bile acid biosynthesis	46	3	0.00044804	3.3487	0.0094089	0.00083764	0.0587	Primary bile acid biosynthesis	Cholesterol; Cholest-5-ene-3beta,26-diol; 25-Hydroxycholesterol; 4-Cholesten-7alpha,12alpha-diol-3-one; 7alpha-Hydroxycholest-4-en-3-one; 7alpha,12alpha-Dihydroxy-5beta-cholestan-3-one; 3alpha,7alpha,12alpha-Trihydroxy-5beta-cholestane; (25R)-3alpha,7alpha,12alpha-Trihydroxy-5beta-cholestan-26-oyl-CoA; (25S)-3alpha,7alpha,12alpha-Trihydroxy-5beta-cholestan-26-oyl-CoA; 7alpha-Hydroxy-5beta-cholest…
Porphyrin and chlorophyll metabolism	30	1	0.00062266	3.2058	0.012453	0.0011156	0	Porphyrin and chlorophyll metabolism	Cobinamide; Heme O; Heme; Glycine; Bilirubin beta-diglucuronide; Cob(I)yrinate a,c diamide; Fe2+; Biliverdin; Cob(I)alamin; Protoporphyrinogen IX; Coproporphyrinogen III; Uroporphyrinogen III; Hydroxymethylbilane; Porphobilinogen; 5-Aminolevulinate; Uroporphyrinogen I; L-Glutamate; Bilirubin; Protoporphyrin; Coproporphyrin III; Adenosyl cobinamide; Heme A; D-Urobilinogen; Adenosyl cobyrinate a,c …
Steroid biosynthesis	42	1	0.00080901	3.092	0.015371	0.001338	0.0282	Steroid biosynthesis	Vitamin D3; Delta7-Avenasterol; Zymosterol; Calcidiol; 7-Dehydrocholesterol; Lathosterol; 5alpha-Cholest-8-en-3beta-ol; Episterol; 24-Methylenecholesterol; 5-Dehydroepisterol; Cholesterol; 7-Dehydrodesmosterol; 14-Demethyllanosterol; Isofucosterol; Obtusifoliol; 4alpha-Methyl-5alpha-ergosta-8,14,24(28)-trien-3beta-ol; 5-Dehydroavenasterol; (S)-2,3-Epoxysqualene; 4,4-Dimethyl-5alpha-cholesta-8,14,…
Steroid hormone biosynthesis	85	1	0.00080901	3.092	0.015371	0.001338	0.00528	Steroid hormone biosynthesis	Cholesterol; 20alpha,22beta-Dihydroxycholesterol; 20alpha-Hydroxycholesterol; 17alpha,20alpha-Dihydroxycholesterol; Pregnenolone; 21-Hydroxypregnenolone; 17alpha-Hydroxypregnenolone; 17alpha,21-Dihydroxypregnenolone; 11beta,17alpha,21-Trihydroxypregnenolone; Dehydroepiandrosterone; Dehydroepiandrosterone sulfate; 16alpha-Hydroxydehydroepiandrosterone; Androstenediol; 11-Deoxycorticosterone; 5alph…
Biotin metabolism	10	1	0.00097527	3.0109	0.01658	0.0015532	0	Biotin metabolism	Biotin; Biotinyl-5'-AMP; Biocytin; Glutaryl-[acp] methyl ester; Malonyl-[acyl-carrier protein]; Malonyl-[acp] methyl ester; Holo-[carboxylase]; L-Lysine; 3-Ketopimeloyl-[acp] methyl ester; 3-Ketoglutaryl-[acp] methyl ester
Synthesis and degradation of ketone bodies	5	1	0.0030603	2.5142	0.048966	0.0046844	0	Synthesis and degradation of ketone bodies	Acetoacetyl-CoA; Acetyl-CoA; (S)-3-Hydroxy-3-methylglutaryl-CoA; (R)-3-Hydroxybutanoate; Acetoacetate
Nicotinate and nicotinamide metabolism	15	2	0.0031592	2.5004	0.048966	0.0046844	0.23465	Nicotinate and nicotinamide metabolism	L-Aspartate; Deamino-NAD+; Quinolinate; Nicotinate D-ribonucleoside; Nicotinate D-ribonucleotide; NAD+; Nicotinamide D-ribonucleotide; Nicotinamide-beta-riboside; Nicotinamide; 1-Methylnicotinamide; NADP+; Iminoaspartate; Nicotinate; N1-Methyl-4-pyridone-5-carboxamide; N1-Methyl-2-pyridone-5-carboxamide
Ascorbate and aldarate metabolism	8	1	0.0050301	2.2984	0.070422	0.0067592	0.5	Ascorbate and aldarate metabolism	myo-Inositol; UDP-glucose; L-Gulono-1,4-lactone; D-Glucuronolactone; UDP-glucuronate; D-Glucuronate; L-Gulonate; D-Glucarate
Pentose and glucuronate interconversions	18	1	0.0050301	2.2984	0.070422	0.0067592	0.125	Pentose and glucuronate interconversions	beta-D-Glucuronoside; D-Ribulose 5-phosphate; D-Ribitol 5-phosphate; D-Xylulose; L-Arabitol; Xylitol; L-Gulonate; D-Glucose 1-phosphate; UDP-glucuronate; UDP-glucose; D-Xylose; D-Glucuronate; D-Xylulose 5-phosphate; CDP-ribitol; L-Arabinose; L-Xylulose; 3-Dehydro-L-gulonate; D-Xylonolactone
Inositol phosphate metabolism	30	1	0.0050301	2.2984	0.070422	0.0067592	0	Inositol phosphate metabolism	1-Phosphatidyl-1D-myo-inositol 5-phosphate; 1-Phosphatidyl-D-myo-inositol 4,5-bisphosphate; D-myo-Inositol 1,4,5-trisphosphate; 1D-myo-Inositol 1,4,5,6-tetrakisphosphate; Phosphatidylinositol-3,4,5-trisphosphate; 1D-myo-Inositol 1,3,4,5-tetrakisphosphate; 1D-myo-Inositol 1,3,4-trisphosphate; 1D-myo-Inositol 1,3,4,6-tetrakisphosphate; 1D-myo-Inositol 3,4,5,6-tetrakisphosphate; 1D-myo-Inositol 1,4-…
beta-Alanine metabolism	21	1	0.0053678	2.2702	0.070422	0.0069944	0	beta-Alanine metabolism	Propanoyl-CoA; 3-Hydroxypropionyl-CoA; 3-Hydroxypropanoate; Malonyl-CoA; 3-Oxopropanoate; beta-Alanine; L-Aspartate; 1,3-Diaminopropane; 3-Aminopropanal; 3-Ureidopropionate; 5,6-Dihydrouracil; Carnosine; beta-Alanyl-N(pi)-methyl-L-histidine; Spermine; Propenoyl-CoA; Acetyl-CoA; beta-Alanyl-L-arginine; Uracil; beta-Alanyl-L-lysine; L-Histidine; Spermidine
Propanoate metabolism	23	1	0.0059317	2.2268	0.070422	0.0075018	0.04061	Propanoate metabolism	(S)-Methylmalonate semialdehyde; (S)-Methylmalonyl-CoA; Propanoyl-CoA; Propionyladenylate; (R)-Methylmalonyl-CoA; Succinate; 3-Hydroxypropionyl-CoA; beta-Alanine; 3-Oxopropanoate; Acetyl-CoA; Malonyl-CoA; 2-Hydroxybutanoic acid; Propenoyl-CoA; Enzyme N6-(S-propyldihydrolipoyl)lysine; Thiamin diphosphate; 2-Oxobutanoate; Enzyme N6-(lipoyl)lysine; 2-(alpha-Hydroxypropyl)thiamine diphosphate; Enzyme…
Pantothenate and CoA biosynthesis	19	1	0.017954	1.7458	0.16158	0.021883	0	Pantothenate and CoA biosynthesis	Dephospho-CoA; Pantetheine 4'-phosphate; Pantetheine; (R)-4'-Phosphopantothenoyl-L-cysteine; N-((R)-Pantothenoyl)-L-cysteine; Pantothenate; 3-Ureidopropionate; 5,6-Dihydrouracil; L-Valine; L-Aspartate; Apo-[acyl-carrier-protein]; CoA; D-4'-Phosphopantothenate; L-Cysteine; beta-Alanine; Uracil; 3-Methyl-2-oxobutanoic acid; Adenosine 3',5'-bisphosphate; Acyl-carrier protein
Folate biosynthesis	27	1	0.01832	1.7371	0.16158	0.021883	0.09111	Folate biosynthesis	THF-polyglutamate; Tetrahydrofolate; Dihydrofolate; Dihydrobiopterin; 6-Pyruvoyltetrahydropterin; 2,5-Diamino-6-(5'-triphosphoryl-3',4'-trihydroxy-2'-oxopentyl)-amino-4-oxopyrimidine; 2,5-Diaminopyrimidine nucleoside triphosphate; Formamidopyrimidine nucleoside triphosphate; GTP; Folate; Dihydropteroate; 7,8-Dihydroneopterin 3'-triphosphate; Precursor Z; (8S)-3',8-Cyclo-7,8-dihydroguanosine 5'-tr…
Tryptophan metabolism	41	1	0.021955	1.6585	0.16158	0.025515	0.14305	Tryptophan metabolism	L-Tryptophan; Melatonin; N-Acetylserotonin; Serotonin; 5-Hydroxyindoleacetate; 5-Hydroxykynurenamine; 5-Hydroxykynurenine; 5-Hydroxy-L-tryptophan; L-Formylkynurenine; Acetoacetyl-CoA; (S)-3-Hydroxybutanoyl-CoA; Crotonoyl-CoA; Glutaryl-CoA; 2-Oxoadipate; 2-Aminomuconate semialdehyde; 2-Amino-3-carboxymuconate semialdehyde; 3-Hydroxyanthranilate; L-Kynurenine; Formylanthranilate; 3-Hydroxy-L-kynure…
Phenylalanine, tyrosine and tryptophan biosynthesis	4	1	0.038514	1.4144	0.23109	0.042465	0.5	Phenylalanine, tyrosine and tryptophan biosynthesis	Phenylpyruvate; L-Phenylalanine; L-Tyrosine; 3-(4-Hydroxyphenyl)pyruvate
Phenylalanine metabolism	10	1	0.038514	1.4144	0.23109	0.042465	0.35714	Phenylalanine metabolism	Phenylacetaldehyde; L-Phenylalanine; Phenethylamine; Phenylpyruvate; Benzoyl-CoA; Phenylacetic acid; 2-Hydroxyphenylacetate; 2-Hydroxy-3-phenylpropenoate; Hippurate; L-Tyrosine
Glycerophospholipid metabolism	36	1	0.045749	1.3396	0.23109	0.04918	0.02582	Glycerophospholipid metabolism	Phosphatidylethanolamine; Phosphatidylcholine; Glycerone phosphate; 1-Acyl-sn-glycero-3-phosphocholine; CDP-choline; 1,2-Diacyl-sn-glycerol; Choline phosphate; Choline; Acetylcholine; Ethanolamine phosphate; Ethanolamine; Phosphatidate; Phosphatidylserine; 1-Acyl-sn-glycerol 3-phosphate; CDP-diacylglycerol; sn-Glycerol 3-phosphate; sn-Glycero-3-phosphocholine; CDP-ethanolamine; 1-Acyl-sn-glycero-…
Fatty acid biosynthesis	47	1	0.054299	1.2652	0.23109	0.056947	0	Fatty acid biosynthesis	Tetradecanoyl-[acp]; Dodecanoyl-[acyl-carrier protein]; Decanoyl-[acp]; Octanoyl-[acp]; Hexadecanoyl-[acp]; Malonyl-[acyl-carrier protein]; Hexanoyl-[acp]; Butyryl-[acp]; trans-Hexadec-2-enoyl-[acp]; (3R)-3-Hydroxypalmitoyl-[acyl-carrier protein]; 3-Oxohexadecanoyl-[acp]; trans-Tetradec-2-enoyl-[acp]; (3R)-3-Hydroxytetradecanoyl-[acyl-carrier protein]; 3-Oxotetradecanoyl-[acp]; trans-Dodec-2-enoy…
Citrate cycle (TCA cycle)	20	2	0.06088	1.2155	0.23109	0.062329	0.09415
Pyruvate metabolism	22	1	0.22455	0.64868	0.23109	0.22455	0.0311

## Sheet: z-scores difference
		VIP score	z-score difference
Glucose - 3.448	1	1.82424	1.25488
Saccharopine - 3.731	2	1.81783	1.1946
Glucose - 3.438	3	1.81748	1.27846
Glucose - 3.442	4	1.81317	1.12565
Glucose + Glycerol - 3.761	5	1.80816	1.22611
Glucose - 3.394	6	1.77138	1.23391
Glutamate + Chlorogenate - 2.02	7	1.76965	-1.18944
Glucose - 3.7	8	1.76952	1.20977
Glucose - 3.698	9	1.76123	1.06793
Glucose + Saccharopine - 3.741	10	1.75485	1.23705
3-Methylhistidine - 3.26	11	1.75135	-1.36144
Glucose - 3.41	12	1.74721	1.20555
Glucose + Saccharopine - 3.752	13	1.74653	1.20042
Glucose - 3.69	14	1.74528	1.24114
N6-Acetyl-L-lysine - 1.39	15	1.74281	-1.13187
Glutamate + Glutamine - 2.087	16	1.74003	-1.00601
N6-Acetyl-L-lysine - 1.406	17	1.73503	-1.08501
N6-Acetyl-L-lysine + Alloisoleucine - 1.421	18	1.73454	-1.00277
Glucose - 3.681	19	1.73111	1.24292
Glucose - 3.711	20	1.73047	1.21872
N6-Acetyl-L-lysine - 1.366	21	1.72811	-1.17314
Sucrose - 3.811	22	1.72737	1.1423
Glucose - 3.456	23	1.72323	1.08556
Glutathione - 2.958	24	1.72087	-1.22477
Saccharopine - 1.92	25	1.7178	-0.99553
Glucose - 3.72	26	1.71523	1.22138
Glucose + Proline - 3.409	27	1.71361	1.07706
N6-Acetyl-L-lysine - 1.379	28	1.71256	-1.08683
Glucose - 3.398	29	1.70858	1.05311
Alpha-D-Glucose - 5.213	30	1.70661	1.21569
Glycylproline - 1.969	31	1.70532	-1.07264
Glucose - 3.228	32	1.70387	1.13651
Glucose + Proline - 3.436	33	1.70208	0.97402
N6-Acetyl-L-lysine - 3.167	34	1.70068	-1.11174
Saccharopine - 3.047	35	1.69879	-1.15327
Glucose - 3.369	36	1.69855	1.25509
Glucose - 3.446	37	1.69163	0.97501
Glucose - 3.867	38	1.69127	1.03225
Glucose - 3.506	39	1.69042	1.23621
Glucose - 3.803	40	1.68992	1.02215
Glutamate + Chlorogenate - 2.098	41	1.68655	-1.07924
Glycylproline - 1.933	42	1.68596	-1.12337
Saccharopine - 3.73	43	1.68583	1.10239
Glucose - 3.888	44	1.67632	1.01738
Glucose - 3.473	45	1.67532	1.19579
Glucose - 3.384	46	1.67168	1.19922
Glucose - 3.452	47	1.67021	0.99352
3-Methylhistidine - 3.279	48	1.66867	-1.23788
N-alpha-acetyl-L-lysine - 2.968	49	1.66512	-1.06574
Glycylproline - 1.984	50	1.66472	-1.00642
Glycylproline - 1.995	51	1.66443	-0.93756
Glutathione - 2.97	52	1.66206	-1.00999
Glutamate - 2.041	53	1.65994	-0.92717
Alpha-D-Glucose - 5.219	54	1.65708	1.18529
2-Oxoisocaproate - 2.07	55	1.65614	-1.02754
Lysine - 1.883	56	1.65359	-0.99439
N-Acetylcysteine - 2.049	57	1.64974	-0.9544
Glycylproline - 1.909	58	1.64879	-1.06655
Glycylproline - 1.944	59	1.64802	-1.03783
2-Oxoisocaproate - 2.081	60	1.64667	-0.99283
Isoleucine - 1.497	61	1.64434	-1.01026
Glucose - 3.4	62	1.64414	1.19894
Arginine - 1.657	63	1.64136	-0.90199
N6-Acetyl-L-lysine - 1.435	64	1.64121	-1.04978
Glucose - 3.214	65	1.63968	1.19245
Glucose - 3.458	66	1.63797	1.17968
Glucose - 3.512	67	1.63655	1.22342
N6-Acetyl-L-lysine + Alloisoleucine - 1.385	68	1.635	-1.07107
Glycylproline - 1.86	69	1.63343	-1.06889
Glucose - 3.529	70	1.63268	1.1974
3-Hydroxyisobutyrate - 1.057	71	1.63194	-0.95892
Glutamate - 2.008	72	1.6315	-1.002
Glucose - 3.719	73	1.62933	1.02769
Glucose - 3.243	74	1.62559	1.14513
Arginine - 1.599	75	1.62126	-0.94919
4-Hydroxybutyrate - 3.578	76	1.62046	-1.35528
Glucose - 3.488	77	1.61939	1.18554
2-Oxoisocaproate - 2.061	78	1.61731	-1.02457
Butyrate - 1.547	79	1.61485	-0.79913
Glycocholate - 1.064	80	1.61238	-1.00123
Glutamate + Chlorogenate - 2.028	81	1.61023	-1.09707
NADPH - 4.049	82	1.60453	-0.992
Glucose - 3.523	83	1.60441	1.19614
Glycylproline - 1.831	84	1.59956	-1.00129
Glycylproline - 1.842	85	1.59586	-0.96316
Glucose - 3.511	86	1.59511	0.92988
Methionine - 2.153	87	1.58931	-1.07097
3,5-Dibromotyrosine - 2.872	88	1.57992	-1.1464
Saccharopine - 3.034	89	1.57959	-1.07347
Butyrate - 1.585	90	1.5779	-0.98089
Glycylproline - 1.825	91	1.57575	-0.88761
Isoleucine - 1.478	92	1.57343	-0.99858
Arginine - 1.609	93	1.57202	-0.89237
Butyrate - 1.577	94	1.57112	-0.97262
2-Oxocaproate - 1.56	95	1.56634	-0.84301
Glutathione - 2.948	96	1.56494	-1.07092
Glutamate + Glutmaine - 2.105	97	1.56464	-1.03239
5-Hydroxylysine - 1.55	98	1.56243	-0.93439
Glucose - 3.829	99	1.55645	0.91721
Glycylproline - 1.8	100	1.55215	-0.89487
5-Hydroxylysine - 1.532	101	1.5509	-0.97878
Glutamate + Glutmaine - 2.117	102	1.55041	-1.05292
Arginine - 1.622	103	1.54946	-0.85174
N-alpha-acetyl-L-lysine - 2.99	104	1.54914	-0.84908
Glucose-y - Glucose-y	105	1.54726	1.14899
Lysine - 1.866	106	1.54469	-0.98452
Glycylproline - 1.818	107	1.5417	-0.96539
N6-Acetyl-L-lysine - 3.177	108	1.54063	-1.00907
Glycylproline - 1.79	109	1.54061	-0.90306
Glycylproline - 1.851	110	1.53823	-0.95394
NADPH - 4.044	111	1.53671	-0.96031
Arginine - 1.681	112	1.53369	-1.06017
Glucose - 3.505	113	1.53206	0.94656
Methionine - 2.163	114	1.53054	-0.91292
Arginine - 1.646	115	1.52912	-0.84184
Lysine + Arginine - 1.725	116	1.52505	-0.91794
Butyrate - 1.508	117	1.52412	-0.89361
Lysine - 1.729	118	1.52391	-0.9184
Saccharopine - 1.759	119	1.52334	-0.86121
Saccharopine - 1.75	120	1.52259	-0.78714
UMP - 3.97	121	1.52232	-1.2284
Glutamine - 2.141	122	1.51967	-1.06755
Methionine - 2.214	123	1.51813	-0.8604
Butyrate - 1.587	124	1.5174	-0.82661
Glycocholate - 1.078	125	1.51687	-1.10377
Glycocholate - 1.093	126	1.5159	-1.0019
Glucose - 3.367	127	1.51199	1.0719
Alloisoleucine - 1.336	128	1.50772	-1.00343
Dimethylglycine - 2.859	129	1.5066	-1.12197
Glucose - 3.521	130	1.5066	0.91943
Saccharopine - 3.039	131	1.50298	-0.93328
Glycylproline - 1.807	132	1.50228	-0.97336
Butyrate - 1.52	133	1.4993	-0.85358
Glycocholate - 1.076	134	1.4968	-1.06963
Arginine - 1.668	135	1.48251	-0.97276
Arginine - 1.697	136	1.47856	-0.84488
Arginine - 1.689	137	1.46581	-0.86963
Methionine + Chlorogenate - 2.187	138	1.46545	-0.85773
Arginine - 1.633	139	1.45981	-0.79663
Glucose - 3.527	140	1.45774	0.82071
Methionine - 2.2	141	1.45649	-0.84242
N-alpha-acetyl-L-lysine - 3.006	142	1.45648	-0.79805
N6-Acetyl-L-lysine - 1.44	143	1.45181	-0.88033
Glucose - 3.487	144	1.44545	0.99209
Cholesterol - 0.778	145	1.44248	-0.9079
Glycylproline - 2.234	146	1.44011	-0.74501
Cholate - 1.153	147	1.43626	-0.83219
Serine - 3.959	148	1.43539	-1.23021
N-Acetylcysteine + Glutathione - 2.92	149	1.43107	-1.1705
Asparagine - 2.846	150	1.42166	-1.03061
Arginine - 1.718	151	1.41429	-0.84505
Glutamate + Chlorogenate - 2.136	152	1.41223	-0.96377
2-Hydroxybutyrate + Lysine - 1.736	153	1.4112	-0.77103
UDP-N-Acetylglucosamine - 3.978	154	1.40381	-1.22702
Glucose - 3.82	155	1.40333	0.79313
Methionine - 2.175	156	1.39836	-0.73302
2-Oxoisocaproate - 0.927	157	1.3944	-0.81547
Cholesterol - 0.758	158	1.39314	-0.87307
Cholesterol - 0.805	159	1.37111	-0.8463
Homocystine - 2.797	160	1.36974	-1.21331
3-Hydroxyisobutyrate - 1.047	161	1.36722	-0.87422
NADH - 4.205	162	1.36627	-0.68117
N-Acetylcysteine - 2.902	163	1.36513	-0.8178
NADH - 2.804	164	1.36385	-1.21662
3-Hydroxybutyrate - 2.297	165	1.36233	-0.94243
Isoleucine - 1.23	166	1.35867	-0.8339
Glucuronate - 3.569	167	1.34983	-0.86605
Cholesterol - 0.79	168	1.34821	-0.95864
UMP - 4.004	169	1.34381	-1.06051
Histidine - 3.133	170	1.33925	-0.81584
Arginine - 1.712	171	1.33899	-0.62562
2-Hydroxybutyrate + Lysine - 1.744	172	1.33142	-0.6455
Glycylproline - 2.248	173	1.33108	-0.76768
NADPH - 4.242	174	1.32853	-0.939
Glycylproline+Glutamate - 2.327	175	1.32724	-1.04978
Creatine phosphate - 3.942	176	1.30409	-1.05586
Proline - 3.299	177	1.30299	-0.70724
NAD+ + NADP+ - 4.218	178	1.30252	-0.85157
Glutamate + Glutmaine - 2.124	179	1.30127	-0.84797
Alloisoleucine - 1.348	180	1.30109	-0.68972
Choline - 3.185	181	1.30031	-0.63121
N-Acetylcysteine - 2.878	182	1.29814	-0.90988
Homocystine - 2.821	183	1.29476	-1.04468
2-Oxobutyrate - 2.759	184	1.29178	-0.8063
2-Hydroxyisovalerate - 0.824	185	1.28803	-0.7853
ATP + NADP+ - 4.289	186	1.28645	-0.71079
Homocystine - 2.816	187	1.28545	-0.93576
Cholate - 1.164	188	1.27993	-0.7315
2-Oxobutyrate + NADPH - 2.734	189	1.27814	-0.78992
Glycylproline - 2.304	190	1.27735	-0.65459
Glutamate - 2.352	191	1.26902	-0.77997
Glycylproline - 2.318	192	1.26516	-0.78068
Glycocholate - 1.09	193	1.25893	-0.86209
Cholesterol - 0.722	194	1.2565	-0.75919
NADPH - 4.017	195	1.25435	-0.88532
Glucose - 3.472	196	1.24482	0.93902
Cholesterol - 0.76	197	1.24467	-0.90931
Valine - 1.036	198	1.23797	-0.7216
NADPH - 8.224	199	1.23335	-0.92338
GTP - 8.128	200	1.23295	-0.70307
NAD+ + NADP+ - 4.231	201	1.22787	-0.6646
NADP+ - 4.306	202	1.22054	-0.72436
Cholesterol - 0.725	203	1.21792	-0.85534
NADPH + Asparagine - 2.831	204	1.20786	-0.99426
Nicotinamide N-oxide - 8.089	205	1.2024	-1.00573
L-Cystathionine - 2.699	206	1.19808	-0.97825
Glycylproline - 1.959	207	1.19773	-0.5396
NADPH - 4.061	208	1.19712	-0.86364
Glutamine - 2.439	209	1.19595	-0.636
2-Hydroxyisovalerate - 0.81	210	1.19189	-0.70661
2-Oxoisocaproate - 0.916	211	1.19108	-0.75333
X334.0873.7.8408813 - X334.0873.7.8408813	212	1.18386	0.74185
Glucose - 3.241	213	1.18276	0.76722
Isoleucine - 1.231	214	1.18084	-0.57489
Unknown - 8.026	215	1.17921	-0.79135
Methionine - 2.207	216	1.17868	-0.55971
Glycylproline - 2.329	217	1.17239	-0.58955
Glutamine - 2.425	218	1.17212	-0.68158
NAD+ - 8.184	219	1.15268	-0.78864
Serine - 3.965	220	1.15208	-0.83691
NADH - 2.777	221	1.15155	-0.9443
Histidine - 3.145	222	1.14773	-0.5698
Isoleucine - 1.25	223	1.14171	-0.63566
Proline - 3.31	224	1.1409	-0.68088
NADP+ + NADPH - 4.182	225	1.13247	-0.59283
Tryptophan - 7.195	226	1.12963	-0.89298
Caprate - 0.837	227	1.12138	-0.57402
Creatinine - 3.024	228	1.12095	-0.85318
Phenylalanine - 3.132	229	1.11298	-0.65743
X83.0736.6.041963 - X83.0736.6.041963	230	1.10503	-1.03481
Trigonelline - 8.056	231	1.08842	-0.67181
Cholesterol - 0.72	232	1.08836	-0.86837
UMP - 8.082	233	1.0853	-0.86842
NAD+ - 4.466	234	1.08448	-0.7564
Isoleucine - 1.205	235	1.07956	-0.68746
cis-Aconitate - 3.104	236	1.07789	-0.55721
2-Oxovalerate - 0.909	237	1.07091	-0.64443
NADH - 2.775	238	1.05959	-0.85781
Carnitine + Glutamine - 2.392	239	1.05672	-0.50569
NADP+ - 4.297	240	1.04376	-0.45631
NADPH - 2.767	241	1.0405	-0.91577
Cycloleucine - Cycloleucine	242	1.03879	-1.12931
Peak 2 of an unknown doublet - 1.522	243	1.03649	-0.43656
Phenylalanine - 7.339	244	1.03438	-0.78463
Valine - 1.021	245	1.03431	-0.57663
Peak 1 of an unknown doublet - 1.509	246	1.02839	-0.44682
L-Cystathionine - 2.725	247	1.0281	-0.89684
Tryptophan - 7.182	248	1.02622	-0.91592
Malate - 2.343	249	1.01938	-0.38848
NADP+ + NADPH - 4.193	250	1.00651	-0.60209
UMP - 8.071	251	1.00478	-0.46337
Chlorogenate - 6.35	252	1.00428	-0.36203
- 2.359	253	0.998097	0.07731
- 3.993	254	0.988905	-0.17001
- 0.896	255	0.987038	-0.37657
- 2.384	256	0.984665	-0.45206
- 4.444	257	0.983694	-0.16464
- 1.221	258	0.982945	-0.27498
- 2.367	259	0.98122	0.21472
- 8.247	260	0.98101	-0.61679
- 6.645	261	0.975043	-0.358
- 0.998	262	0.971114	0.3651
- 8.017	263	0.96282	0.13725
- 8.116	264	0.958009	-0.07506
- 7.145	265	0.95024	-0.28051
- 2.714	266	0.937451	-0.56381
- 2.418	267	0.929869	-0.77418
- 0.9	268	0.92924	-0.89263
- 8.114	269	0.928567	-0.29466
- 6.377	270	0.927116	-0.30303
- 7.268	271	0.923453	0.06833
- 0.855	272	0.922671	-0.24492
- 2.449	273	0.917663	-0.19316
- 4.17	274	0.91399	-0.02308
- 1.468	275	0.903841	-0.40974
- 8.137	276	0.902702	0.29483
- 8.288	277	0.902104	0.44556
- 4.281	278	0.896802	-0.35114
- 6.619	279	0.888562	0.18256
- 3.212	280	0.884426	0.61225
- 4.355	281	0.883808	-0.31209
- 1.456	282	0.878717	0.44532
- 6.813	283	0.878621	-0.11429
- 5.164	284	0.86915	0.35675
- 2.408	285	0.867999	0.63267
- X563.4305.4.848662	286	0.866933	-0.34381
- Valine	287	0.864797	-0.4219
- 0.844	288	0.864412	0.02199
- X240.9913.6.67963	289	0.864161	0.13305
- 3.92	290	0.861019	-0.06524
- 8.302	291	0.859406	-0.47326
- 6.827	292	0.855312	-0.6054
- 1.278	293	0.855021	-0.24803
- 7.151	294	0.850826	-0.65307
- 8.103	295	0.850165	-0.09993
- 7.131	296	0.846544	-0.06808
- 0.869	297	0.843252	-0.6652
- Isoleucine	298	0.835129	-0.02052
- LysoPC-17-0-	299	0.829527	-0.60933
- 2.689	300	0.829507	0.89089
- 8.21	301	0.828492	0.352
- 4.361	302	0.828419	-0.47946
- 7.21	303	0.828082	0.57354
- 3.588	304	0.819493	0.19663
- 4.455	305	0.818374	0.45997
- 8.282	306	0.816819	0.25902
- 1.128	307	0.815307	0.09617
- X318.1976.6.649085	308	0.815236	-0.1376
- 4.337	309	0.815062	-0.36989
- 4.263	310	0.809804	-0.43553
- 8.154	311	0.809785	-0.23232
- 4.312	312	0.806381	0.41066
- Threonine	313	0.80586	-0.21852
- 7.169	314	0.802196	-0.43064
- X479.3375.4.771341	315	0.798839	-0.21221
- X743.5751.0.92017686	316	0.797054	0.28728
- X237.2308.6.812489	317	0.796924	0.32856
- 4.406	318	0.791619	0.3746
- 3.149	319	0.783575	0.2039
- Citrulline	320	0.77004	0.32151
- 7.951	321	0.769774	0.04816
- 1.898	322	0.769006	-0.04681
- 6.837	323	0.766243	-0.53725
- 0.891	324	0.761992	0.39087
- 1-methylhistidine	325	0.757752	-0.46615
- 2.302	326	0.752619	-0.36595
- X741.5695.0.9185203	327	0.739872	-0.46065
- 1.896	328	0.735084	-0.26172
- Leucine	329	0.729958	0.16169
- 7.824	330	0.727845	-0.36627
- 7.301	331	0.726543	-0.62057
- 4.421	332	0.725695	-0.62419
- 7.327	333	0.725509	-0.26397
- 7.136	334	0.723162	-0.16433
- 4.433	335	0.714596	-0.27074
- 3.287	336	0.704179	-0.26606
- 4.475	337	0.702978	-0.6214
- 4.327	338	0.696569	-0.09075
- 7.056	339	0.696159	-0.13505
- X567.4195.0.82450426	340	0.693056	-0.47865
- 2.463	341	0.69172	-0.50584
- Serine	342	0.68623	-0.18303
- 3.926	343	0.686212	-0.20399
- 8.273	344	0.684102	-0.54813
- X238.0841.1.2426995	345	0.681261	-0.41389
- Asparagine	346	0.681078	-0.23134
- X829.5613.0.9150915	347	0.680666	0.10817
- Circulating symmetric dimethylarginine	348	0.674503	0.13421
- X338.2779.0.7922431	349	0.66121	0.0721
- 3.539	350	0.659696	0.14474
- N-Methylolacrylamide	351	0.655373	-0.30165
- 25-Hydroxycholecalciferol-25-Hydroxyvitamin D3	352	0.647562	-0.38085
- Dimethylheptanoyl-carnitine	353	0.644741	-0.60145
- 5.645	354	0.643894	-0.35465
- 7.781	355	0.643797	0.0308
- Creatinine	356	0.641246	-0.02579
- 1.118	357	0.639332	0.02517
- X686.5322.4.707822	358	0.636167	-0.35842
- Trigonelline	359	0.632897	-0.7245
- ADMA	360	0.631616	-0.36492
- 3.017	361	0.630977	-0.3323
- 1.282	362	0.628266	-0.26667
- 8.322	363	0.625566	-0.67877
- 8.597	364	0.611644	-0.62327
- Ornithine	365	0.608213	-0.42884
- 4.16	366	0.606868	-0.37861
- 0.973	367	0.598938	-0.71545
- 7.219	368	0.597591	-0.77505
- Pyroglutamic-Acid-pyr-5-carb	369	0.597377	-0.23179
- 7.208	370	0.596234	-0.08943
- 0.942	371	0.596058	-0.05113
- 4.385	372	0.594871	0.01
- 7.821	373	0.593233	-0.35524
- 3.595	374	0.58935	0.61117
- Carnosic-acid	375	0.588058	-0.31448
- X592.3249.1.1695493	376	0.585468	-0.44789
- Octenoylcarnitine	377	0.579305	0.2506
- 0.984	378	0.577242	-0.61335
- 8.469	379	0.576559	-0.52348
- 7.352	380	0.571175	0.24098
- 4.493	381	0.56791	-0.78611
- Trimethyllysine	382	0.566717	-0.5404
- 3-Hydroxy-trimethyllysine	383	0.566594	-0.48202
- X537.3812.4.8436923	384	0.559714	0.13166
- 7.088	385	0.559488	0.02596
- Hypoxanthine	386	0.556576	0.28649
- X136.0386.3.9738648	387	0.555079	-0.15368
- 4.326	388	0.549971	0.08824
- X660.5189.4.7386417	389	0.544979	-0.04538
- 8.438	390	0.540696	-0.53217
- 8.236	391	0.535893	0.12175
- 7.317	392	0.53581	-0.22913
- 5.984	393	0.528285	0.11888
- 7.732	394	0.526799	-0.31163
- Urobilin	395	0.52618	-0.42033
- 3.604	396	0.520054	-0.23224
- Guanidineacetic-acid	397	0.519417	-0.88314
- 3.851	398	0.519011	-0.08036
- 4.31	399	0.518519	0.13389
- X328.2179.0.87027895	400	0.511893	0.15715
- Paraxanthine	401	0.50945	0.16449
- Racemethionine	402	0.504325	0.08856
- 6.848	403	0.504066	0.14181
- 4.177	404	0.499916	-0.09782
- 7.81	405	0.488649	0.12554
- Indoleacrylic-acid	406	0.485898	-0.6522
- Tridecenoylcarnitine	407	0.485831	-0.48151
- X511.3267.5.294373	408	0.480467	-0.26477
- 4.514	409	0.47876	-0.32765
- 3.911	410	0.473155	-0.39668
- X511.3274.5.1762433	411	0.47032	-0.61959
- 0.67	412	0.469605	-0.35793
- C10-3-Carnitine	413	0.469413	-0.60474
- Histidine	414	0.468996	-0.57873
- X157.1097.1.1700724	415	0.466236	-0.48361
- X535.3643.4.8570204	416	0.463188	-0.44684
- 3.543	417	0.463166	-0.25902
- X479.3376.4.6726575	418	0.461835	-0.40466
- 6.235	419	0.461258	-0.51875
- 4.116	420	0.459815	-0.64716
- 4-Trimethylammoniobutanoic acid	421	0.455593	-0.36323
- X771.5806.0.91987395	422	0.454001	-0.21457
- Imidazolepropionate	423	0.449938	-0.49031
- 1,3-Dimethyluracil	424	0.44874	-0.56135
- Hippuric-acid	425	0.448553	-0.44223
- 0.953	426	0.446706	-0.54674
- X507.3663.4.7175093	427	0.446113	-0.51499
- Glutamine	428	0.445699	-0.41399
- X641.5061.0.83843017	429	0.440759	-0.03856
- Taurine	430	0.439854	-0.3425
- 8.194	431	0.43867	-0.00707
- Theophylline	432	0.437313	-0.12699
- Carnitine	433	0.435984	-0.12955
- 4.072	434	0.432354	-0.16144
- L-Targinine	435	0.425081	0.63198
- Dodecadiencarnitine	436	0.423692	-0.11491
- 5.243	437	0.42215	-0.44465
- X477.2857.5.007148	438	0.421746	-0.33323
- 7.465	439	0.421496	-0.35219
- 7.478	440	0.419882	0.11912
- N-Acetylcarnosine	441	0.41814	0.0988
- Gln-Glu	442	0.415797	-0.32132
- Arginine	443	0.413551	-0.17664
- 8.168	444	0.412782	-0.36142
- Decadiencarnitine	445	0.411178	-0.33796
- 7.995	446	0.409024	-0.38667
- X427.3641.0.7886982	447	0.406969	-0.27479
- Acetylornithine	448	0.404122	-0.21185
- Hydroxybutyrylcarnitine	449	0.402497	-0.48912
- 8.386	450	0.4017	-0.39908
- N-Acetyl-L-arginine	451	0.395434	-0.05984
- 1H-Pyrrole-2-carboxaldehyde	452	0.387968	-0.03357
- 3.421	453	0.379798	-0.45316
- 7.533	454	0.378859	-0.30182
- Isovalerylcarnitine	455	0.377614	-0.23829
- X189.0423.5.057855	456	0.377163	-0.32236
- 7.519	457	0.376824	-0.28616
- X244.2753.5.47165	458	0.373892	-0.22924
- 2-Methylpyridine	459	0.371733	-0.28154
- 8.195	460	0.370232	-0.58835
- Undecenoylcarnitine	461	0.369375	-0.54852
- Methylnicotinamide	462	0.366386	-0.28609
- X234.2417.5.472968	463	0.366206	-0.10912
- 3.902	464	0.364488	-0.04202
- X450.3718.0.84653026	465	0.361429	-0.2025
- 1.315	466	0.358723	-0.59833
- 5′-Methylthioadenosine	467	0.355519	-0.15201
- 4.074	468	0.349372	-0.43521
- Aconitic-acid	469	0.349163	-0.51053
- AAMU	470	0.348764	-0.52361
- X245.1725.10.409159	471	0.347171	-0.24749
- LysoPC-18-1-	472	0.343595	-0.33432
- 5.255	473	0.338562	-0.37142
- Propionylcarnitine	474	0.338216	-0.42057
- 7.397	475	0.337323	-0.22196
- Ergothioneine	476	0.334782	-0.27649
- 8.31	477	0.331789	-0.2023
- 4.544	478	0.330592	-0.2823
- 3.066	479	0.33033	-0.23917
- Proline	480	0.329053	-0.09218
- 4.485	481	0.327991	-0.26325
- 4.108	482	0.326122	-0.04171
- 1.303	483	0.324895	-0.03437
- Bilirubin	484	0.323586	-0.41254
- 4.085	485	0.321647	-0.36734
- LysoPC-20-1-	486	0.319813	-0.51512
- 4.097	487	0.317231	-0.32373
- Trimethylamine-N-oxide	488	0.315269	-0.00282
- X817.5988.0.9126697	489	0.313947	-0.32431
- X782.6269.4.582486	490	0.311611	-0.36091
- Decenoylcarnitine	491	0.310082	-0.26959
- Acetylcarnitine	492	0.309738	-0.67067
- X99.0684.1.2185382	493	0.309377	-0.62397
- X366.141.8.180568	494	0.308602	-0.49253
- 6.891	495	0.307203	-0.39168
- 4.536	496	0.301516	-0.23379
- LysoPC-18-3-	497	0.301137	-0.205
- Tiglylcarnitine	498	0.299951	-0.11015
- Glycerophosphocholine	499	0.294228	-0.31683
- X177.0812.1.4086757	500	0.283817	-0.48552
- X174.1021.6.483957	501	0.276657	-0.563
- Undecanoylcarnitine	502	0.276107	-0.33171
- 7.281	503	0.272912	-0.42352
- Dimethylguanidino valeric acid	504	0.272218	-0.63134
- Tryptophan	505	0.270949	-0.69822
- 3.919	506	0.270279	-0.02608
- X231.1474.3.5588422	507	0.266078	-0.24603
- Methionine	508	0.265634	-0.17079
- Acisoga	509	0.26034	-0.08576
- 3.092	510	0.259991	-0.12632
- X810.6606.4.561341	511	0.25814	-0.14279
- X429.3711.0.788473	512	0.256663	-0.18535
- 7.964	513	0.255985	-0.5849
- X817.5985.0.88871926	514	0.253878	-0.41075
- 8.36	515	0.252338	-0.27878
- N-Methylproline	516	0.246056	-0.80136
- 2.29	517	0.245848	0.51969
- 6.876	518	0.243837	0.01128
- Octadecanoylcarnitine	519	0.241666	-0.44645
- 4.107	520	0.240072	-0.05914
- N2-N2-Dimethylguanosine	521	0.23589	-0.34335
- Palmitoylcarnitine	522	0.235872	-0.39948
- 7.363	523	0.230944	0.2169
- Butyrylcarnitine	524	0.229159	-0.52474
- X229.0304.6.633638	525	0.227849	-0.68594
- 3.644	526	0.226707	-0.40875
- 1.313	527	0.226607	-0.05428
- Ectoine	528	0.225603	-0.46485
- N-Methyl-4-pyridone-3-carboxamide	529	0.225466	0.02084
- X798.6594.4.5688024	530	0.224196	0.08552
- LysoPE-22-6-	531	0.222859	-0.75609
- N-Methyl-2-pyridone-5-carboxamide	532	0.220985	-0.43274
- Betaine	533	0.218521	-0.27109
- Cotinine	534	0.217476	-0.79673
- X225.0378.6.718591	535	0.21721	0.19636
- Tetradecadiencarnitine	536	0.21316	-0.48354
- 3-Methyl-L-histidine	537	0.21279	-0.52166
- 3.123	538	0.212335	-0.37467
- 5.688	539	0.211976	-0.63998
- 2.26	540	0.211152	0.04507
- 4.498	541	0.210641	-0.1521
- 1.302	542	0.208226	-0.11156
- 4.084	543	0.205069	0.35763
- Homostachydrine	544	0.204765	-0.04164
- 4.095	545	0.203611	0.08509
- Methyllysine	546	0.202083	0.33949
- Pantothenic-Acid	547	0.199954	0.20316
- X387.2959.0.86208034	548	0.193144	-0.58873
- Urocanic-acid	549	0.191586	-0.70799
- Proline-betaine	550	0.190511	0.05488
- 7.23	551	0.190495	-0.10494
- 1.03	552	0.190312	-0.85369
- X772.2794.0.7884747	553	0.187482	0.13731
- 0.881	554	0.186343	-0.27681
- Hexadecenoylcarnitine	555	0.186159	0.14386
- 4.127	556	0.186115	-0.11813
- Tridecanoylcarnitine	557	0.185179	0.22561
- X755.9153.5.1673007	558	0.184648	-0.56231
- 3-Amino-2-naphthoic acid	559	0.179472	-0.08473
- Alanine	560	0.179001	0.09452
- X772.8505.5.1752734	561	0.178666	-0.26477
- 7.545	562	0.176872	0.01371
- Hydroxycotinine	563	0.176333	-0.09584
- 7.243	564	0.175108	0.00935
- Pyroglutamine	565	0.172815	-0.4781
- Homocitrulline	566	0.170164	-0.49655
- 4.148	567	0.16992	0.12135
- X714.5665.4.673095	568	0.168458	-0.47732
- Sarcosine	569	0.156919	0.07508
- X756.6131.4.612153	570	0.156806	-0.32834
- X726.5651.4.6480103	571	0.155086	-0.11499
- 7.797	572	0.154551	-0.26291
- Myristoylcarnitine	573	0.153163	-0.43409
- Glutamate	574	0.152366	0.16674
- 7.256	575	0.151548	-0.03814
- X390.2771.0.76035225	576	0.151469	-0.32775
- L-Hexanoylcarnitine	577	0.147979	-0.07364
- X148.0556.5.9397364	578	0.147407	0.25074
- X551.3927.4.8185854	579	0.145531	-0.25162
- 4-Hydroxy-L-proline	580	0.145106	-0.04319
- 3.624	581	0.144562	-0.45559
- X688.551.4.704055	582	0.144274	0.68326
- X285.2303.5.4171524	583	0.141589	0.03373
- 1-Methyladenosine	584	0.139761	0.59876
- Dimethylglycine	585	0.136284	0.08728
- L-Cystine	586	0.134698	0.07034
- 5.965	587	0.127008	-0.0114
- Pipecolate	588	0.126914	0.47253
- 7.596	589	0.126832	-0.13653
- X425.3161.1.2027688	590	0.12608	0.34036
- 3.556	591	0.124884	-0.15311
- 7.409	592	0.12298	-0.01678
- Piperine	593	0.119668	-0.62798
- Dimethyllysine	594	0.116735	-0.22085
- 3.619	595	0.115215	-0.28086
- Octanoylcarnitine	596	0.113865	-0.25164
- X264.0975.8.330766	597	0.112954	-0.08754
- 1.018	598	0.112744	0.35517
- Lysine	599	0.112615	-0.33145
- X505.3521.4.7333446	600	0.106775	-0.18433
- Caffeine	601	0.106187	-0.24024
- 7-Methylguanine	602	0.106162	-0.27055
- 2.275	603	0.103776	-0.14446
- 4.137	604	0.103614	-0.30051
- 4-Oxoproline	605	0.101878	-0.15867
- X784.6439.4.5788765	606	0.100349	-0.09462
- Ocatadecenoylcarnitine	607	0.0991321	-0.14112
- sphingomyelin 33:1	608	0.0956019	-0.20586
- LysoPC-20-0-	609	0.0944811	-0.51135
- 5.179	610	0.0941323	-0.5743
- 1.176	611	0.0872992	-0.11098
- Decanoyl-L-carnitine	612	0.0859322	0.02309
- Kynurenine	613	0.0844447	-0.36979
- X796.6432.4.5697603	614	0.0838497	-0.27728
- X716.5775.4.6744695	615	0.0816489	0.40824
- Dodecanoylcarnitine	616	0.0815907	-0.28583
- Alpha-N-Phenylacetyl-L-glutamine	617	0.0802358	-0.26684
- X128.0834.0.84657234	618	0.0786451	0.16553
- 3.626	619	0.0684232	-0.42026
- 2.268	620	0.0656681	-0.11853
- 1.186	621	0.0619456	-0.07017
- Creatine	622	0.0597225	0.17629
- Choline	623	0.0567045	-0.27458
- Dodecenoylcarnitine	624	0.0564015	-0.50177
- X103.065.1.4280064	625	0.0563496	-0.09749
- X565.8832.6.3216486	626	0.0556897	-0.21754
- Ecgonine	627	0.0551451	-0.34903
- Phenylalanine	628	0.0518372	-0.64579
- X732.99.5.0512786	629	0.0508084	-0.18
- 3.654	630	0.0493158	-0.61711
- Niacinamide	631	0.0470535	0.16226
- X539.3585.5.145235	632	0.046404	-0.51062
- X315.168.0.83467287	633	0.0440142	0.01504
- L-Methionine-S-oxide	634	0.0436606	-0.07672
- X419.2172.4.577787	635	0.0434856	-0.13399
- 2-Aminoisobutyric acid	636	0.0412913	-0.51445
- 3.987	637	0.0403943	-0.29424
- Hydroxy-Decanoylcarnitine	638	0.037633	0.06644
- X129.0426.1.8779099	639	0.0376296	-0.40123
- Hydroxy-ocnatoylcarnitine	640	0.0375526	-0.50023
- 3.637	641	0.0361671	-0.32788
- X266.2983.4.6410456	642	0.0332459	-0.22511
- Urea	643	0.0241731	-0.10267
- Octadecadiencarnitine	644	0.0227764	0.20753
- Allysine	645	0.0224222	-0.37255
- Tyrosine	646	0.0212056	-0.32581
- Acetamidophenol--Paracetamol-	647	0.0145304	-0.33086
- 3.536	648	0.011624	0.45601
- Tetradecenoylcarnitine	649	0.00790586	-0.01587
- Homoarginine	650	0.00263272	0.65078
